# Supplementary material for: 4-(2-Hydroxy­ethyl)anilinium 3-carb­oxy-4-hydroxy­benzene­sulfonate monohydrate
Source: Acta Crystallogr Sect E Struct Rep Online. 2009 Nov 25;65(Pt 12):o3209. doi: 10.1107/S1600536809049745 (PMC2971952; doi:10.1107/S1600536809049745)
Supplement: Supplementary file 1 [file e-65-o3209-sup1.cif]

##############################################################################
###                                                                        ###
###        Electronic paper (Acta Crystallographica Section E)             ###
###                                                                        ###
##############################################################################
#                                                                            #
# This CIF contains the data in a paper accepted for publication in Acta     #
# Crystallographica Section E. It conforms to the requirements of Notes      #
# for Authors for Section E, and has been peer reviewed under the auspices   #
# of the IUCr Commission on Journals.                                        #
#                                                                            #
# Full details of the Crystallographic Information File format               #
# are given in the paper "The Crystallographic Information File (CIF):       #
# a New Standard Archive File for Crystallography" by S. R. Hall, F. H.      #
# Allen and I. D. Brown [Acta Cryst. (1991), A47, 655-685].                  #
#                                                                            #
# The current version of the core CIF dictionary is obtainable from          #
# ftp://ftp.iucr.org/pub/cif_core.dic. The current version number is 2.4.    #
#                                                                            #
# Software is freely available for graphical display of the structure(s) in  #
# this CIF.  For information consult the CIF home page http://www.iucr.org/  #
# cif/home.html                                                              #
#                                                                            #
# This file may be used for bona fide research purposes within the           #
# scientific community so long as proper attribution is given to the journal # 
# article from which it was obtained.                                        #
#                                                                            #
##############################################################################
                                             
data_global
_audit_creation_method     ' SHELXL97 (Sheldrick, 2008)'
_journal_date_recd_electronic     2009-11-16
_journal_date_accepted     2009-11-20
_journal_name_full     'Acta Crystallographica, Section E'
_journal_year     2009
_journal_volume     65
_journal_issue     12
_journal_page_first     o3209
_journal_page_last     o3209
_journal_paper_category     QO
_journal_coeditor_code     TK2580
_publ_contact_author_name     'Dr Graham Smith'
_publ_contact_author_address
;
    School of Physical and Chemical Sciences
    Queensland University of Technology
    GPO Box 2434, Brisbane, Qld 4001, Australia
;
_publ_contact_author_email     g.smith@qut.edu.au
_publ_contact_author_fax     ' 61 7 3138 1804 '
_publ_contact_author_phone     ' 61 7 3300 2667 '
_publ_section_title
;
4-(2-Hydroxyethyl)anilinium 3-carboxy-4-hydroxybenzenesulfonate monohydrate
;
loop_
    _publ_author_name
    _publ_author_address
    'Graham Smith'
;
  School of Physical and Chemical Sciences
  Queensland University of Technology
  GPO Box 2434, Brisbane, Queensland 4001, Australia
;
    'Urs D. Wermuth'
;
  School of Biomolecular and Physical Sciences
  Griffith University
  Nathan, Queensland 4111, Australia
;
data_I
_audit_creation_method     SHELXL97
_chemical_name_systematic
;
4-(2-Hydroxyethyl)anilinium 3-carboxy-4-hydroxybenzenesulfonate monohydrate
;
_chemical_name_common     ?
_chemical_formula_moiety     'C8 H12 N O +, C7 H5 O6 S -, H2 O'
_chemical_formula_sum     'C15 H19 N O8 S'
_chemical_formula_iupac     'C8 H12 N O +, C7 H5 O6 S -, H2 O'
_chemical_formula_weight     373.37
_chemical_melting_point     498
_symmetry_cell_setting     'triclinic'
_symmetry_space_group_name_H-M     'P -1'
_symmetry_space_group_name_Hall     '-P 1'
loop_
    _symmetry_equiv_pos_as_xyz
    'x, y, z'
    '-x, -y, -z'
_cell_length_a     7.7412(6)
_cell_length_b     8.7977(6)
_cell_length_c     12.8330(8)
_cell_angle_alpha     102.169(6)
_cell_angle_beta     98.538(6)
_cell_angle_gamma     101.366(6)
_cell_volume     820.97(11)
_cell_formula_units_Z     2
_cell_measurement_reflns_used     4875
_cell_measurement_theta_min     3.2
_cell_measurement_theta_max     28.8
_cell_measurement_temperature     200(2)
_exptl_crystal_description     'plate'
_exptl_crystal_colour     'pale brown'
_exptl_crystal_size_max     0.40
_exptl_crystal_size_mid     0.40
_exptl_crystal_size_min     0.20
_exptl_crystal_density_diffrn     1.510
_exptl_crystal_density_meas     ?
_exptl_crystal_density_method     'not measured'
_exptl_crystal_F_000     392
_exptl_absorpt_coefficient_mu     0.243
_exptl_absorpt_correction_type     'multi-scan'
_exptl_absorpt_process_details     '(<i>SADABS</i>; Sheldrick, 1996)'
_exptl_absorpt_correction_T_min     0.934
_exptl_absorpt_correction_T_max     0.980
_exptl_special_details
;
;
_diffrn_ambient_temperature     200(2)
_diffrn_radiation_type     MoK\a
_diffrn_radiation_wavelength     0.71073
_diffrn_radiation_source     'Enhance (Mo) X-ray source'
_diffrn_radiation_monochromator     graphite
_diffrn_measurement_device_type     'Oxford Diffraction Gemini-S CCD-detector'
_diffrn_measurement_method     '\w scans'
_diffrn_detector_area_resol_mean     ?
_diffrn_reflns_number     10214
_diffrn_reflns_av_R_equivalents     0.022
_diffrn_reflns_av_sigmaI/netI     0.024
_diffrn_reflns_theta_min     3.21
_diffrn_reflns_theta_max     26.00
_diffrn_reflns_theta_full     26.0
_diffrn_measured_fraction_theta_max     0.998
_diffrn_measured_fraction_theta_full     0.998
_diffrn_reflns_limit_h_min     -9
_diffrn_reflns_limit_h_max     9
_diffrn_reflns_limit_k_min     -10
_diffrn_reflns_limit_k_max     10
_diffrn_reflns_limit_l_min     -15
_diffrn_reflns_limit_l_max     15
_diffrn_standards_number     0
_diffrn_standards_interval_count     .
_diffrn_standards_interval_time     .
_diffrn_standards_decay_%     ?
_refine_special_details
;
Refinement of <i>F</i>^2^ against ALL reflections. The weighted <i>R</i>-factor
<i>wR</i> and goodness of fit <i>S</i> are based on <i>F</i>^2^, conventional
<i>R</i>-factors <i>R</i> are based on <i>F</i>, with <i>F</i> set to zero for
negative <i>F</i>^2^. The threshold expression of <i>F</i>^2^ >
\s(<i>F</i>^2^) is used only for calculating <i>R</i>-factors(gt) <i>etc</i>.
and is not relevant to the choice of reflections for refinement.
<i>R</i>-factors based on <i>F</i>^2^ are statistically about twice as large
as those based on <i>F</i>, and <i>R</i>- factors based on ALL data will be
even larger.
;
_reflns_number_total     3215
_reflns_number_gt     2756
_reflns_threshold_expression     'I>2\s(I)'
_refine_ls_structure_factor_coef     Fsqd
_refine_ls_matrix_type     full
_refine_ls_R_factor_all     0.0401
_refine_ls_R_factor_gt     0.0316
_refine_ls_wR_factor_gt     0.0834
_refine_ls_wR_factor_ref     0.0865
_refine_ls_goodness_of_fit_ref     0.985
_refine_ls_restrained_S_all     0.085
_refine_ls_number_reflns     3215
_refine_ls_number_parameters     258
_refine_ls_number_restraints     0
_refine_ls_hydrogen_treatment     mixed
_refine_ls_weighting_scheme     calc
_refine_ls_weighting_details
         'calc w=1/[\s^2^(Fo^2^)+(0.0575P)^2^+0.1198P] where P=(Fo^2^+2Fc^2^)/3'
_atom_sites_solution_hydrogens     geom
_atom_sites_solution_primary     direct
_atom_sites_solution_secondary     difmap
_refine_ls_shift/su_max     0.001
_refine_ls_shift/su_mean     0.000
_refine_diff_density_max     0.295
_refine_diff_density_min     -0.304
_refine_ls_extinction_method     none
_refine_ls_extinction_coef     ?
loop_
    _atom_type_symbol
    _atom_type_description
    _atom_type_scat_dispersion_real
    _atom_type_scat_dispersion_imag
    _atom_type_scat_source
    'C' 'C' 0.0033 0.0016
                         'International Tables Vol C Tables 4.2.6.8 and 6.1.1.4'
    'H' 'H' 0.0000 0.0000
                         'International Tables Vol C Tables 4.2.6.8 and 6.1.1.4'
    'N' 'N' 0.0061 0.0033
                         'International Tables Vol C Tables 4.2.6.8 and 6.1.1.4'
    'O' 'O' 0.0106 0.0060
                         'International Tables Vol C Tables 4.2.6.8 and 6.1.1.4'
    'S' 'S' 0.1246 0.1234
                         'International Tables Vol C Tables 4.2.6.8 and 6.1.1.4'
_computing_data_collection     '<i>CrysAlis Pro</i> (Oxford Diffraction (2009)'
_computing_cell_refinement     '<i>CrysAlis Pro</i> (Oxford Diffraction (2009)'
_computing_data_reduction     '<i>CrysAlis Pro</i> (Oxford Diffraction (2009)'
_computing_structure_solution     '<i>SIR92</i> (Altomare <i>et al.</i>,  1994)'
_computing_structure_refinement
               'SHELXL97 (Sheldrick, 2008) within <i>WinGX</i> (Farrugia, 1999)'
_computing_molecular_graphics     '<i>PLATON</i> (Spek, 2009)'
_computing_publication_material     '<i>PLATON</i> (Spek, 2009)'
loop_
    _atom_site_type_symbol
    _atom_site_label
    _atom_site_fract_x
    _atom_site_fract_y
    _atom_site_fract_z
    _atom_site_U_iso_or_equiv
    _atom_site_thermal_displace_type
    _atom_site_calc_flag
    _atom_site_refinement_flags
    _atom_site_occupancy
    O O11A 0.80608(18) 0.87360(14) 0.00089(10) 0.0341(4) Uani . . 1.000
    N N4A 0.78541(19) 0.07130(16) 0.19112(12) 0.0234(4) Uani . . 1.000
    C C1A 0.8163(2) 0.53103(17) 0.13072(12) 0.0212(4) Uani . . 1.000
    C C2A 0.9359(2) 0.51052(18) 0.21625(12) 0.0244(4) Uani . . 1.000
    C C3A 0.9278(2) 0.35998(18) 0.23691(13) 0.0241(5) Uani . . 1.000
    C C4A 0.7995(2) 0.23068(17) 0.17042(12) 0.0206(4) Uani . . 1.000
    C C5A 0.6827(2) 0.24656(19) 0.08278(14) 0.0299(5) Uani . . 1.000
    C C6A 0.6921(2) 0.39667(19) 0.06356(14) 0.0304(5) Uani . . 1.000
    C C11A 0.8410(2) 0.72115(19) 0.00469(14) 0.0302(5) Uani . . 1.000
    C C21A 0.8142(2) 0.69635(18) 0.11528(13) 0.0247(4) Uani . . 1.000
    S S5 0.31926(5) 0.00829(4) 0.26512(3) 0.02030(10)
                                                    Uani . . 1.000
    O O2 0.83804(16) 0.60833(15) 0.51275(10) 0.0334(4) Uani . . 1.000
    O O11 0.43638(16) 0.62380(14) 0.25827(10) 0.0310(4) Uani . . 1.000
    O O12 0.67893(15) 0.76007(13) 0.38590(10) 0.0323(4) Uani . . 1.000
    O O51 0.17800(14) 0.04515(12) 0.19312(9) 0.0253(3) Uani . . 1.000
    O O52 0.25277(15) -0.07135(13) 0.34506(9) 0.0289(4) Uani . . 1.000
    O O53 0.43041(14) -0.08330(13) 0.20599(9) 0.0292(3) Uani . . 1.000
    C C1 0.5791(2) 0.47935(17) 0.36674(12) 0.0205(4) Uani . . 1.000
    C C2 0.7134(2) 0.47689(18) 0.45347(12) 0.0226(4) Uani . . 1.000
    C C3 0.7206(2) 0.33328(19) 0.48234(13) 0.0257(5) Uani . . 1.000
    C C4 0.5988(2) 0.19310(18) 0.42610(12) 0.0227(5) Uani . . 1.000
    C C5 0.46674(19) 0.19342(17) 0.33820(12) 0.0192(4) Uani . . 1.000
    C C6 0.45641(19) 0.33538(17) 0.30967(12) 0.0201(4) Uani . . 1.000
    C C11 0.5704(2) 0.63262(18) 0.33854(13) 0.0233(5) Uani . . 1.000
    O O1W 0.9577(2) 0.04283(16) 0.39011(11) 0.0352(4) Uani . . 1.000
    H H2A 1.02240 0.59840 0.26020 0.0290 Uiso calc R 1.000
    H H3A 1.00740 0.34710 0.29440 0.0290 Uiso calc R 1.000
    H H5A 0.59910 0.15770 0.03750 0.0360 Uiso calc R 1.000
    H H6A 0.61400 0.40810 0.00480 0.0370 Uiso calc R 1.000
    H H11A 0.824(3) 0.894(3) -0.0554(19) 0.047(6) Uiso . . 1.000
    H H12A 0.75870 0.63730 -0.05290 0.0360 Uiso calc R 1.000
    H H13A 0.96310 0.71970 -0.00400 0.0360 Uiso calc R 1.000
    H H21A 0.90780 0.77360 0.17060 0.0300 Uiso calc R 1.000
    H H22A 0.70000 0.71900 0.12720 0.0300 Uiso calc R 1.000
    H H41A 0.858(3) 0.075(2) 0.2578(17) 0.040(5) Uiso . . 1.000
    H H42A 0.818(3) 0.009(3) 0.1367(19) 0.049(6) Uiso . . 1.000
    H H43A 0.668(3) 0.026(2) 0.1963(15) 0.035(5) Uiso . . 1.000
    H H2 0.823(3) 0.685(3) 0.491(2) 0.062(8) Uiso . . 1.000
    H H3 0.80840 0.33250 0.54000 0.0310 Uiso calc R 1.000
    H H4 0.60390 0.09830 0.44620 0.0270 Uiso calc R 1.000
    H H6 0.36750 0.33520 0.25230 0.0240 Uiso calc R 1.000
    H H11 0.434(3) 0.715(3) 0.2491(17) 0.047(6) Uiso . . 1.000
    H H11W 0.883(4) -0.035(3) 0.403(2) 0.069(8) Uiso . . 1.000
    H H12W 1.047(3) 0.002(3) 0.3819(17) 0.046(6) Uiso . . 1.000
loop_
    _atom_site_aniso_label
    _atom_site_aniso_U_11
    _atom_site_aniso_U_22
    _atom_site_aniso_U_33
    _atom_site_aniso_U_12
    _atom_site_aniso_U_13
    _atom_site_aniso_U_23
    O11A 0.0568(8) 0.0265(6) 0.0266(7) 0.0153(6) 0.0133(6) 0.0147(5)
    N4A 0.0250(7) 0.0188(7) 0.0293(8) 0.0067(6) 0.0076(6) 0.0093(6)
    C1A 0.0239(8) 0.0180(7) 0.0226(8) 0.0051(6) 0.0050(6) 0.0066(6)
    C2A 0.0268(8) 0.0188(7) 0.0228(8) -0.0002(6) 0.0006(6) 0.0028(6)
    C3A 0.0250(8) 0.0252(8) 0.0217(8) 0.0058(6) 0.0000(6) 0.0085(6)
    C4A 0.0227(8) 0.0164(7) 0.0257(8) 0.0067(6) 0.0079(6) 0.0076(6)
    C5A 0.0284(9) 0.0190(8) 0.0356(9) 0.0014(7) -0.0066(7) 0.0054(7)
    C6A 0.0290(9) 0.0230(8) 0.0341(9) 0.0041(7) -0.0094(7) 0.0087(7)
    C11A 0.0428(10) 0.0227(8) 0.0291(9) 0.0100(7) 0.0133(8) 0.0088(7)
    C21A 0.0302(8) 0.0182(7) 0.0250(8) 0.0045(6) 0.0040(7) 0.0062(6)
    S5 0.0188(2) 0.0172(2) 0.0251(2) 0.00330(10)
                                               0.0016(2) 0.0087(2)
    O2 0.0322(7) 0.0256(6) 0.0333(7) -0.0010(5) -0.0059(5) 0.0035(5)
    O11 0.0337(7) 0.0180(6) 0.0393(7) 0.0060(5) -0.0028(5) 0.0102(5)
    O12 0.0320(6) 0.0204(6) 0.0399(7) 0.0000(5) 0.0026(5) 0.0062(5)
    O51 0.0224(6) 0.0253(6) 0.0276(6) 0.0033(5) -0.0010(5) 0.0114(5)
    O52 0.0258(6) 0.0283(6) 0.0352(7) 0.0027(5) 0.0032(5) 0.0191(5)
    O53 0.0270(6) 0.0211(5) 0.0377(7) 0.0061(5) 0.0065(5) 0.0032(5)
    C1 0.0206(7) 0.0209(7) 0.0212(7) 0.0058(6) 0.0071(6) 0.0049(6)
    C2 0.0216(7) 0.0229(8) 0.0211(8) 0.0031(6) 0.0050(6) 0.0023(6)
    C3 0.0232(8) 0.0311(8) 0.0225(8) 0.0070(7) 0.0000(6) 0.0085(7)
    C4 0.0248(8) 0.0234(8) 0.0236(8) 0.0085(6) 0.0053(6) 0.0106(6)
    C5 0.0179(7) 0.0193(7) 0.0211(7) 0.0044(6) 0.0053(6) 0.0055(6)
    C6 0.0196(7) 0.0205(7) 0.0211(7) 0.0064(6) 0.0027(6) 0.0066(6)
    C11 0.0236(8) 0.0199(8) 0.0271(8) 0.0056(6) 0.0075(7) 0.0054(6)
    O1W 0.0372(8) 0.0354(7) 0.0397(7) 0.0111(6) 0.0129(6) 0.0178(6)
_geom_special_details
;
Bond distances, angles <i>etc</i>. have been calculated using the rounded
fractional coordinates. All su's are estimated from the variances of the
(full) variance-covariance matrix. The cell e.s.d.'s are taken into account in
the estimation of distances, angles and torsion angles
;
loop_
    _geom_bond_atom_site_label_1
    _geom_bond_atom_site_label_2
    _geom_bond_site_symmetry_1
    _geom_bond_site_symmetry_2
    _geom_bond_distance
    _geom_bond_publ_flag
    S5 O51 . . 1.4563(12) no
    S5 O52 . . 1.4581(12) no
    S5 O53 . . 1.4747(12) no
    S5 C5 . . 1.7723(16) no
    O11A C11A . . 1.429(2) no
    O11A H11A . . 0.81(2) no
    O2 C2 . . 1.348(2) no
    O11 C11 . . 1.327(2) no
    O12 C11 . . 1.234(2) no
    O2 H2 . . 0.80(3) no
    O11 H11 . . 0.84(3) no
    O1W H11W . . 0.87(3) no
    O1W H12W . . 0.85(2) no
    N4A C4A . . 1.468(2) no
    N4A H41A . . 0.94(2) no
    N4A H42A . . 0.89(2) no
    N4A H43A . . 0.94(2) no
    C1A C6A . . 1.393(2) no
    C1A C2A . . 1.394(2) no
    C1A C21A . . 1.512(2) no
    C2A C3A . . 1.396(2) no
    C3A C4A . . 1.379(2) no
    C4A C5A . . 1.384(2) no
    C5A C6A . . 1.384(2) no
    C11A C21A . . 1.518(2) no
    C2A H2A . . 0.9300 no
    C3A H3A . . 0.9300 no
    C5A H5A . . 0.9300 no
    C6A H6A . . 0.9300 no
    C11A H12A . . 0.9700 no
    C11A H13A . . 0.9700 no
    C21A H21A . . 0.9700 no
    C21A H22A . . 0.9700 no
    C1 C2 . . 1.413(2) no
    C1 C11 . . 1.479(2) no
    C1 C6 . . 1.404(2) no
    C2 C3 . . 1.398(2) no
    C3 C4 . . 1.377(2) no
    C4 C5 . . 1.406(2) no
    C5 C6 . . 1.387(2) no
    C3 H3 . . 0.9300 no
    C4 H4 . . 0.9300 no
    C6 H6 . . 0.9300 no
loop_
    _geom_angle_atom_site_label_1
    _geom_angle_atom_site_label_2
    _geom_angle_atom_site_label_3
    _geom_angle_site_symmetry_1
    _geom_angle_site_symmetry_2
    _geom_angle_site_symmetry_3
    _geom_angle
    _geom_angle_publ_flag
    O51 S5 O53 . . . 113.02(7) no
    O51 S5 C5 . . . 106.82(7) no
    O52 S5 O53 . . . 110.32(7) no
    O52 S5 C5 . . . 107.10(7) no
    O53 S5 C5 . . . 105.72(7) no
    O51 S5 O52 . . . 113.33(7) no
    C11A O11A H11A . . . 109.8(18) no
    C2 O2 H2 . . . 109.8(18) no
    C11 O11 H11 . . . 110.7(16) no
    H11W O1W H12W . . . 102(3) no
    H41A N4A H43A . . . 105.5(18) no
    H41A N4A H42A . . . 110(2) no
    C4A N4A H41A . . . 112.1(11) no
    C4A N4A H43A . . . 111.1(12) no
    H42A N4A H43A . . . 110(2) no
    C4A N4A H42A . . . 108.5(17) no
    C2A C1A C6A . . . 118.47(14) no
    C2A C1A C21A . . . 120.69(14) no
    C6A C1A C21A . . . 120.74(14) no
    C1A C2A C3A . . . 120.99(14) no
    C2A C3A C4A . . . 118.74(14) no
    N4A C4A C5A . . . 118.38(14) no
    C3A C4A C5A . . . 121.53(15) no
    N4A C4A C3A . . . 120.08(14) no
    C4A C5A C6A . . . 119.01(15) no
    C1A C6A C5A . . . 121.20(15) no
    O11A C11A C21A . . . 106.35(13) no
    C1A C21A C11A . . . 115.37(13) no
    C1A C2A H2A . . . 120.00 no
    C3A C2A H2A . . . 119.00 no
    C4A C3A H3A . . . 121.00 no
    C2A C3A H3A . . . 121.00 no
    C4A C5A H5A . . . 121.00 no
    C6A C5A H5A . . . 120.00 no
    C5A C6A H6A . . . 119.00 no
    C1A C6A H6A . . . 119.00 no
    C21A C11A H12A . . . 110.00 no
    C21A C11A H13A . . . 110.00 no
    H12A C11A H13A . . . 109.00 no
    O11A C11A H12A . . . 110.00 no
    O11A C11A H13A . . . 110.00 no
    C1A C21A H22A . . . 108.00 no
    C1A C21A H21A . . . 108.00 no
    H21A C21A H22A . . . 107.00 no
    C11A C21A H21A . . . 108.00 no
    C11A C21A H22A . . . 108.00 no
    C2 C1 C11 . . . 119.52(14) no
    C6 C1 C11 . . . 121.67(14) no
    C2 C1 C6 . . . 118.82(14) no
    O2 C2 C3 . . . 116.62(14) no
    C1 C2 C3 . . . 120.02(14) no
    O2 C2 C1 . . . 123.35(14) no
    C2 C3 C4 . . . 120.56(15) no
    C3 C4 C5 . . . 119.94(15) no
    C4 C5 C6 . . . 120.10(14) no
    S5 C5 C4 . . . 118.07(12) no
    S5 C5 C6 . . . 121.82(12) no
    C1 C6 C5 . . . 120.53(14) no
    O11 C11 O12 . . . 121.98(15) no
    O11 C11 C1 . . . 115.13(14) no
    O12 C11 C1 . . . 122.89(14) no
    C4 C3 H3 . . . 120.00 no
    C2 C3 H3 . . . 120.00 no
    C3 C4 H4 . . . 120.00 no
    C5 C4 H4 . . . 120.00 no
    C1 C6 H6 . . . 120.00 no
    C5 C6 H6 . . . 120.00 no
loop_
    _geom_torsion_atom_site_label_1
    _geom_torsion_atom_site_label_2
    _geom_torsion_atom_site_label_3
    _geom_torsion_atom_site_label_4
    _geom_torsion_site_symmetry_1
    _geom_torsion_site_symmetry_2
    _geom_torsion_site_symmetry_3
    _geom_torsion_site_symmetry_4
    _geom_torsion
    _geom_torsion_publ_flag
    O52 S5 C5 C4 . . . . 48.08(14) no
    O52 S5 C5 C6 . . . . -133.01(13) no
    O53 S5 C5 C4 . . . . -69.56(13) no
    O53 S5 C5 C6 . . . . 109.35(13) no
    O51 S5 C5 C6 . . . . -11.28(15) no
    O51 S5 C5 C4 . . . . 169.81(12) no
    C6A C1A C21A C11A . . . . -59.7(2) no
    C2A C1A C21A C11A . . . . 123.94(16) no
    C6A C1A C2A C3A . . . . -2.3(2) no
    C21A C1A C2A C3A . . . . 174.16(15) no
    C2A C1A C6A C5A . . . . 2.1(2) no
    C21A C1A C6A C5A . . . . -174.34(15) no
    C1A C2A C3A C4A . . . . 0.5(2) no
    C2A C3A C4A C5A . . . . 1.6(2) no
    C2A C3A C4A N4A . . . . -178.94(14) no
    N4A C4A C5A C6A . . . . 178.74(15) no
    C3A C4A C5A C6A . . . . -1.8(2) no
    C4A C5A C6A C1A . . . . -0.1(2) no
    O11A C11A C21A C1A . . . . 170.97(13) no
    C6 C1 C2 O2 . . . . 179.56(14) no
    C6 C1 C2 C3 . . . . -1.1(2) no
    C11 C1 C2 O2 . . . . -0.7(2) no
    C11 C1 C2 C3 . . . . 178.66(14) no
    C2 C1 C6 C5 . . . . 0.2(2) no
    C11 C1 C6 C5 . . . . -179.57(14) no
    C2 C1 C11 O11 . . . . -177.96(14) no
    C2 C1 C11 O12 . . . . 1.9(2) no
    C6 C1 C11 O11 . . . . 1.8(2) no
    C6 C1 C11 O12 . . . . -178.40(15) no
    O2 C2 C3 C4 . . . . -179.87(14) no
    C1 C2 C3 C4 . . . . 0.7(2) no
    C2 C3 C4 C5 . . . . 0.6(2) no
    C3 C4 C5 S5 . . . . 177.44(12) no
    C3 C4 C5 C6 . . . . -1.5(2) no
    S5 C5 C6 C1 . . . . -177.77(12) no
    C4 C5 C6 C1 . . . . 1.1(2) no
loop_
    _geom_hbond_atom_site_label_D
    _geom_hbond_atom_site_label_H
    _geom_hbond_atom_site_label_A
    _geom_hbond_site_symmetry_A
    _geom_hbond_distance_DH
    _geom_hbond_distance_HA
    _geom_hbond_distance_DA
    _geom_hbond_angle_DHA
    _geom_hbond_publ_flag
    O2 H2 O12 . 0.80(3) 1.93(3) 2.6302(18) 145(2) yes
    O11 H11 O53 1_565 0.84(3) 1.97(3) 2.8034(17) 172(2) yes
    O11A H11A O51 2_665 0.81(2) 1.95(2) 2.7444(17) 169(2) yes
    N4A H41A O1W . 0.94(2) 1.86(2) 2.784(2) 166.5(19) yes
    N4A H42A O11A 1_545 0.89(2) 1.87(2) 2.7287(19) 161(2) yes
    N4A H43A O53 . 0.94(2) 1.94(2) 2.8689(19) 175.6(18) yes
    O1W H11W O12 1_545 0.87(3) 2.10(3) 2.9396(19) 164(2) yes
    O1W H12W O52 1_655 0.85(2) 1.92(2) 2.759(2) 171(2) yes
    C3A H3A O2 2_766 0.93 2.50 3.373(2) 157 no
    C6 H6 O51 . 0.93 2.57 2.9437(19) 104 no
