# Supplementary material for: 4-(2-Hydroxy­ethyl)anilinium 3-carb­oxy-4-hydroxy­benzene­sulfonate monohydrate
Source: Acta Crystallogr Sect E Struct Rep Online. 2009 Nov 25;65(Pt 12):o3209. doi: 10.1107/S1600536809049745 (PMC2971952; doi:10.1107/S1600536809049745)
Supplement: Supplementary file 2 [file e-65-o3209-Isup2.hkl]

#
# h,k,l, Fc-squared, Fo-squared, sigma(Fo-squared) and status flag
#
data_I
_shelx_title ' gs09gs38 in P-1'
_shelx_refln_list_code          4
_shelx_F_calc_maximum      119.79
_exptl_crystal_F_000       392.00
_reflns_d_resolution_high  0.8107
 
loop_
 _symmetry_equiv_pos_as_xyz
 'x, y, z'
 '-x, -y, -z'
 
_cell_length_a     7.7412
_cell_length_b     8.7977
_cell_length_c    12.8330
_cell_angle_alpha 102.169
_cell_angle_beta   98.538
_cell_angle_gamma 101.366
 
_shelx_F_squared_multiplier     1.000
 
loop_
 _refln_index_h
 _refln_index_k
 _refln_index_l
 _refln_F_squared_calc
 _refln_F_squared_meas
 _refln_F_squared_sigma
 _refln_observed_status
   2   0   0     2777.01     2695.71     21.58 o
   3   0   0      128.59      141.74      1.52 o
   4   0   0       15.41       16.63      1.21 o
   5   0   0       60.06       55.00      6.01 o
   6   0   0       99.57      105.45      3.76 o
   7   0   0      116.10      113.29      4.19 o
   8   0   0     1144.43     1148.59     12.42 o
   9   0   0        5.00        6.97      4.21 o
  -9   1   0      179.17      169.20      7.21 o
  -8   1   0       21.81       21.24      4.05 o
  -7   1   0       26.65       24.09      2.89 o
  -6   1   0       64.28       72.62      4.43 o
  -5   1   0      257.75      246.11      2.94 o
  -4   1   0       71.43       77.64      1.78 o
  -3   1   0      103.21       97.44      2.45 o
  -2   1   0        1.04        2.47      0.71 o
  -1   1   0       33.14       34.43      0.97 o
   1   1   0       13.39       13.61      1.42 o
   2   1   0     3273.31     3208.15     16.77 o
   3   1   0      147.56      139.50      2.41 o
   4   1   0      491.10      539.09     11.34 o
   5   1   0      296.84      320.39      5.12 o
   6   1   0      236.25      250.65      5.23 o
   7   1   0      378.41      377.85      8.99 o
   8   1   0        5.29        4.18      3.52 o
  -9   2   0        7.73        6.29      4.35 o
  -8   2   0      154.30      164.67      5.20 o
  -7   2   0       40.64       37.76      3.91 o
  -6   2   0       59.54       65.16      2.10 o
  -5   2   0       29.76       27.45      1.76 o
  -4   2   0      758.94      793.71      4.38 o
  -3   2   0       41.15       33.34      1.06 o
  -2   2   0      231.56      208.40      2.29 o
  -1   2   0       94.54      106.31      1.17 o
   0   2   0     1471.70     1447.03      4.98 o
   1   2   0      777.04      802.17     16.08 o
   2   2   0       11.48        8.10      0.72 o
   3   2   0      348.71      345.28      6.10 o
   4   2   0      238.45      259.17      3.38 o
   5   2   0        0.88        1.17      2.53 o
   6   2   0       42.12       44.18      3.44 o
   7   2   0        0.97        1.88      3.13 o
   8   2   0       42.87       42.94      3.95 o
  -9   3   0        6.95        9.91      4.85 o
  -8   3   0      123.00      132.05      4.64 o
  -7   3   0       86.28       93.14      3.00 o
  -6   3   0      402.87      420.32      7.03 o
  -5   3   0     1359.24     1391.57      8.87 o
  -4   3   0      136.02      142.76      2.34 o
  -3   3   0        0.78        1.11      1.13 o
  -2   3   0      233.23      272.01      2.11 o
  -1   3   0      172.06      158.28      1.63 o
   0   3   0     2602.81     2500.30     16.81 o
   1   3   0      296.20      342.85      3.40 o
   2   3   0     1064.44     1134.64      4.95 o
   3   3   0      275.83      283.68      2.68 o
   4   3   0       94.25      101.98      2.47 o
   5   3   0       76.86       77.25      3.90 o
   6   3   0       24.81       25.12      3.51 o
   7   3   0        0.75        1.65      3.28 o
   8   3   0       97.70      106.99      5.05 o
  -9   4   0       28.54       37.09      5.18 o
  -8   4   0       43.48       45.90      7.21 o
  -7   4   0        0.46        1.26      2.09 o
  -6   4   0      383.05      377.36      6.40 o
  -5   4   0     1381.12     1344.68      9.27 o
  -4   4   0      136.61      140.40      3.29 o
  -3   4   0     1357.32     1336.18     10.63 o
  -2   4   0      941.96      979.40      5.52 o
  -1   4   0       32.83       36.98      1.28 o
   0   4   0      252.92      257.33      2.80 o
   1   4   0       68.27       60.85      2.02 o
   2   4   0      221.67      225.68      3.51 o
   3   4   0      607.96      600.30      4.36 o
   4   4   0        2.03        3.13      1.89 o
   5   4   0        0.15        2.73      3.13 o
   6   4   0      292.82      287.21      8.48 o
   7   4   0       53.41       54.99      4.33 o
  -9   5   0       10.83       15.21      4.41 o
  -8   5   0       19.23       23.37      4.39 o
  -7   5   0       16.12       20.32      2.88 o
  -6   5   0      120.70      127.51      3.31 o
  -5   5   0     1102.13     1074.15      7.98 o
  -4   5   0       14.64       20.89      2.07 o
  -3   5   0      598.48      566.18      8.05 o
  -2   5   0       63.03       85.00      1.72 o
  -1   5   0      380.73      410.43      3.72 o
   0   5   0       60.49       51.06      1.94 o
   1   5   0      105.53       93.15      2.53 o
   2   5   0        2.05        3.19      1.74 o
   3   5   0      234.36      232.43      3.13 o
   4   5   0      294.27      268.13      5.69 o
   5   5   0        0.01        2.83      3.29 o
   6   5   0      173.46      182.83      5.83 o
   7   5   0        1.94        3.65      3.78 o
  -8   6   0       48.54       48.74      3.75 o
  -7   6   0        4.39        8.66      3.84 o
  -6   6   0      193.11      211.28     13.37 o
  -5   6   0      346.53      362.90     17.78 o
  -4   6   0        9.18       12.06      2.19 o
  -3   6   0      109.68       98.15      1.73 o
  -2   6   0       17.77       17.23      1.23 o
  -1   6   0      252.04      259.66      2.86 o
   0   6   0       18.67       20.46      1.75 o
   1   6   0        9.73       13.17      2.03 o
   2   6   0      397.73      375.81      4.70 o
   3   6   0       90.91       95.69      3.48 o
   4   6   0       13.41       15.74      3.35 o
   5   6   0       14.78       13.10      3.53 o
   6   6   0      103.86      114.43      5.21 o
  -8   7   0       81.93       79.93      5.34 o
  -7   7   0      112.32      113.89      8.37 o
  -6   7   0      356.77      358.55     13.70 o
  -5   7   0      121.72      130.04      7.85 o
  -4   7   0      222.65      219.29      4.43 o
  -3   7   0      112.48      104.36      3.15 o
  -2   7   0      269.08      264.37      4.07 o
  -1   7   0      112.67      111.43      2.22 o
   0   7   0      379.50      366.39      4.04 o
   1   7   0        0.40        1.54      2.13 o
   2   7   0       79.67       87.58      3.08 o
   3   7   0       69.02       67.38      3.97 o
   4   7   0        4.80        7.67      5.11 o
   5   7   0       51.71       53.67      7.26 o
  -7   8   0        2.55        3.98      4.19 o
  -6   8   0       51.51       55.38      4.75 o
  -5   8   0      244.29      243.31      7.84 o
  -4   8   0      188.17      179.41      5.21 o
  -3   8   0       93.15       94.34      3.36 o
  -2   8   0       24.23       24.67      2.50 o
  -1   8   0      126.06      120.47      3.12 o
   0   8   0      249.92      253.42      4.49 o
   1   8   0      312.00      299.88      7.37 o
   2   8   0       40.27       45.85      3.89 o
   3   8   0      311.47      330.52      7.33 o
   4   8   0        7.06        6.04      5.85 o
  -6   9   0       89.89       79.61      4.66 o
  -5   9   0      159.31      161.84      5.46 o
  -4   9   0        1.70        2.55      3.16 o
  -3   9   0       43.27       48.62      4.66 o
  -2   9   0      125.74      134.25      6.94 o
  -1   9   0        2.26        2.22      2.39 o
   0   9   0        0.99        2.64      2.40 o
   1   9   0      218.16      209.50      4.58 o
   2   9   0        3.74       10.84      4.52 o
  -5  10   0        1.49       -2.22      4.61 o
  -4  10   0       12.72       14.06      4.29 o
  -3  10   0       15.42       21.18      4.29 o
  -2  10   0      155.14      168.61      6.60 o
  -1  10   0        9.03        8.71      3.83 o
   0  10   0       35.57       39.12      3.70 o
  -1 -10   1       36.02       34.43      3.57 o
   0 -10   1      113.99      124.14      4.60 o
   1 -10   1      161.87      173.03      6.37 o
   2 -10   1      113.61      121.68      6.10 o
   3 -10   1        8.39        7.91      4.01 o
   4 -10   1       50.37       55.84      5.06 o
   5 -10   1        0.46        2.19      4.18 o
  -3  -9   1        6.02        5.78      4.07 o
  -2  -9   1      165.59      157.18      6.56 o
  -1  -9   1       80.50       93.27      3.52 o
   0  -9   1       23.43       25.01      2.72 o
   1  -9   1        0.40       -0.30      2.50 o
   2  -9   1       86.77       79.27      4.19 o
   3  -9   1        0.98        2.86      3.29 o
   4  -9   1      247.25      239.82      5.99 o
   5  -9   1       45.31       41.32      4.76 o
   6  -9   1       11.26       13.03      4.86 o
  -4  -8   1       60.19       66.69      6.05 o
  -3  -8   1        1.50        7.96      4.96 o
  -2  -8   1      139.18      137.39      5.73 o
  -1  -8   1       42.20       52.07      2.91 o
   0  -8   1       97.41       94.27      3.90 o
   1  -8   1       27.56       26.32      2.26 o
   2  -8   1       31.14       34.49      3.37 o
   3  -8   1      304.67      287.89      5.07 o
   4  -8   1       68.86       69.88      4.98 o
   5  -8   1       32.00       30.68      4.14 o
   6  -8   1       47.32       50.12      4.78 o
   7  -8   1        0.11        4.22      3.79 o
  -5  -7   1        8.99       10.50      5.24 o
  -4  -7   1      159.47      159.60      6.89 o
  -3  -7   1        2.53        3.25      4.80 o
  -2  -7   1       23.89       25.75      2.09 o
  -1  -7   1      517.12      491.53      5.00 o
   0  -7   1     1115.68     1089.73      5.74 o
   1  -7   1      121.26      117.70      2.80 o
   2  -7   1        9.35        8.22      2.19 o
   3  -7   1        1.29        1.45      2.11 o
   4  -7   1      190.39      191.35      8.52 o
   5  -7   1       32.26       30.38      4.27 o
   6  -7   1       63.15       67.53      4.74 o
   7  -7   1      122.94      123.26      6.03 o
   8  -7   1       29.97       29.41      4.61 o
  -6  -6   1        2.06        5.92      4.69 o
  -5  -6   1      136.08      143.18      4.99 o
  -4  -6   1        3.23        5.14      2.97 o
  -3  -6   1      460.47      460.84      5.16 o
  -2  -6   1      186.51      196.04      3.09 o
  -1  -6   1     2981.29     2987.92     11.52 o
   0  -6   1       28.90       29.18      1.84 o
   1  -6   1       56.13       59.71      1.47 o
   2  -6   1        9.07        9.21      1.10 o
   3  -6   1      129.70      123.93      4.54 o
   4  -6   1       12.58       11.74      1.97 o
   5  -6   1      549.58      527.66      8.64 o
   6  -6   1      605.05      610.10      7.61 o
   7  -6   1     1591.61     1588.51     15.36 o
   8  -6   1       61.17       67.15      3.89 o
  -7  -5   1      196.30      189.56      6.52 o
  -6  -5   1       18.06       19.91      3.54 o
  -5  -5   1      126.26      121.51      4.58 o
  -4  -5   1      343.26      347.42      8.51 o
  -3  -5   1        0.67        2.62      1.48 o
  -2  -5   1      327.14      319.63      3.29 o
  -1  -5   1      124.32      130.46      3.62 o
   0  -5   1       99.63      101.16      2.07 o
   1  -5   1      753.18      800.83      8.64 o
   2  -5   1        3.56        1.62      0.63 o
   3  -5   1      821.54      873.83      6.21 o
   4  -5   1       37.06       34.87      2.51 o
   5  -5   1      114.00      117.37      3.56 o
   6  -5   1        3.91        4.67      2.13 o
   7  -5   1       90.18       84.80      3.68 o
   8  -5   1       41.17       45.99      5.57 o
   9  -5   1      128.89      137.09      6.50 o
  -7  -4   1       31.33       26.27      3.68 o
  -6  -4   1       55.34       59.85      4.11 o
  -5  -4   1       41.46       35.86      3.34 o
  -4  -4   1       50.54       50.53      1.86 o
  -3  -4   1      231.07      247.54      2.83 o
  -2  -4   1      288.64      314.53      3.65 o
  -1  -4   1      105.66      100.80      2.29 o
   0  -4   1        7.80        7.36      1.72 o
   1  -4   1     3056.10     3494.53     18.25 o
   2  -4   1      155.27      135.68      3.58 o
   3  -4   1      179.51      189.25      2.59 o
   4  -4   1      450.27      449.37      6.86 o
   5  -4   1      269.82      272.28      3.70 o
   6  -4   1      284.78      284.33      4.19 o
   7  -4   1       12.09       13.37      2.44 o
   8  -4   1        1.84        8.16      3.93 o
   9  -4   1       17.39       13.25      4.37 o
  -8  -3   1        3.35        5.93      3.66 o
  -7  -3   1       19.92       22.06      3.48 o
  -6  -3   1        2.92        3.79      2.92 o
  -5  -3   1      291.83      284.04      5.40 o
  -4  -3   1      194.87      212.00      3.40 o
  -3  -3   1      449.82      499.15      3.22 o
  -2  -3   1      744.84      739.11      5.34 o
  -1  -3   1     1093.88     1076.10      7.48 o
   0  -3   1      113.79      119.84      1.81 o
   1  -3   1      185.75      163.64      1.46 o
   2  -3   1        8.08        9.63      0.84 o
   3  -3   1        0.02        1.35      1.06 o
   4  -3   1        4.25        2.89      0.60 o
   5  -3   1       43.86       43.13      1.43 o
   6  -3   1      464.93      468.30      3.93 o
   7  -3   1      180.80      172.57      4.65 o
   8  -3   1        8.65       10.72      4.24 o
   9  -3   1       22.98       27.45      5.07 o
  -8  -2   1       43.01       41.62      3.78 o
  -7  -2   1       18.01       22.69      3.47 o
  -6  -2   1        8.04       10.11      3.06 o
  -5  -2   1        6.70        6.86      2.63 o
  -4  -2   1      177.19      163.58      6.14 o
  -3  -2   1     1689.96     1827.57     18.92 o
  -2  -2   1      700.65      709.46      8.25 o
  -1  -2   1        1.06        4.36      0.90 o
   0  -2   1        0.09        1.65      1.24 o
   1  -2   1     2103.69     2118.79     12.09 o
   2  -2   1     1175.30     1197.26     11.44 o
   3  -2   1       90.90       85.64      1.91 o
   4  -2   1      662.39      636.21      3.70 o
   5  -2   1      915.21     1029.37      7.13 o
   6  -2   1      293.03      273.87      3.24 o
   7  -2   1      134.61      131.66      4.56 o
   8  -2   1        0.43        1.26      3.02 o
   9  -2   1      110.78      114.27      6.61 o
  -9  -1   1      141.13      130.78      5.25 o
  -8  -1   1       54.04       57.70      3.88 o
  -7  -1   1      310.30      324.11      6.24 o
  -6  -1   1      144.56      155.34      4.50 o
  -5  -1   1        9.36        9.11      1.50 o
  -4  -1   1      429.41      416.36      9.03 o
  -3  -1   1      511.76      509.05      6.43 o
  -2  -1   1     2555.93     2477.03      9.84 o
  -1  -1   1     2156.89     2278.52     18.94 o
   1  -1   1     2447.69     2551.08     23.39 o
   2  -1   1      594.91      617.29      2.45 o
   3  -1   1     1065.08     1140.07      5.46 o
   4  -1   1      440.00      389.95      3.61 o
   5  -1   1      159.93      145.67      3.25 o
   6  -1   1      415.85      395.19      7.44 o
   7  -1   1      384.69      412.18      6.81 o
   8  -1   1        9.21        8.92      4.36 o
   9  -1   1       93.72       89.65      6.14 o
  -9   0   1       64.31       64.71      5.71 o
  -8   0   1       78.38       81.02      4.23 o
  -7   0   1        6.84       11.31      4.27 o
  -6   0   1      125.62      124.89      3.83 o
  -5   0   1      139.29      126.77      5.26 o
  -4   0   1      359.78      374.15      3.40 o
  -3   0   1      792.43      850.89      4.06 o
  -2   0   1     5410.26     5399.28     33.36 o
   1   0   1     1856.23     1746.39      7.95 o
   2   0   1      255.64      255.23      2.83 o
   3   0   1      611.84      661.66      8.40 o
   4   0   1       42.20       51.39      2.45 o
   5   0   1      139.75      148.24      6.91 o
   6   0   1     1075.92     1102.78     11.14 o
   7   0   1      363.77      378.33      6.34 o
   8   0   1        0.95       -0.22      3.26 o
   9   0   1        7.64        5.33      4.47 o
  -9   1   1       89.83       83.20      5.76 o
  -8   1   1       58.17       65.29      4.81 o
  -7   1   1      346.60      349.08      6.73 o
  -6   1   1       35.39       35.67      3.62 o
  -5   1   1       56.66       55.28      2.46 o
  -4   1   1       48.40       57.19      1.73 o
  -3   1   1      685.53      646.11      3.57 o
  -2   1   1       36.61       31.00      1.30 o
  -1   1   1     1389.66     1469.28     10.64 o
   0   1   1        0.45        2.02      0.82 o
   1   1   1     6880.10     6905.23     74.18 o
   2   1   1      482.84      545.55      4.51 o
   3   1   1       76.13       81.50      2.19 o
   4   1   1       98.77       95.82      4.19 o
   5   1   1       79.11       86.00      3.41 o
   6   1   1       14.06       16.65      3.02 o
   7   1   1       73.74       76.70      4.00 o
   8   1   1       66.63       60.78      4.09 o
  -9   2   1       76.96       76.30      4.46 o
  -8   2   1       33.47       32.67      4.48 o
  -7   2   1      107.66       95.98      4.94 o
  -6   2   1       99.87       92.18      2.41 o
  -5   2   1     1323.17     1381.22      7.79 o
  -4   2   1       22.76       23.22      1.16 o
  -3   2   1       11.33       12.91      0.90 o
  -2   2   1       57.09       46.12      1.28 o
  -1   2   1     1622.36     1655.13      6.77 o
   0   2   1     1104.60      991.85      3.63 o
   1   2   1     4765.71     4891.31     30.47 o
   2   2   1      249.65      251.30      1.98 o
   3   2   1      531.64      553.76      5.67 o
   4   2   1       50.20       48.57      2.33 o
   5   2   1      101.77      101.24      4.00 o
   6   2   1        8.44        9.64      2.90 o
   7   2   1      156.18      158.36      5.26 o
   8   2   1       14.76       15.88      3.60 o
  -9   3   1       41.50       44.77      5.11 o
  -8   3   1        0.18        2.06      3.06 o
  -7   3   1      597.16      604.60      8.10 o
  -6   3   1      346.79      349.40      3.90 o
  -5   3   1       21.92       24.88      1.33 o
  -4   3   1      155.32      135.05      2.60 o
  -3   3   1      288.74      299.96      4.42 o
  -2   3   1       90.59       73.97      2.14 o
  -1   3   1        0.11        0.82      0.84 o
   0   3   1       52.95       42.56      1.44 o
   1   3   1     6081.11     6526.27     56.49 o
   2   3   1     1564.01     1598.68      8.65 o
   3   3   1       28.22       29.87      1.22 o
   4   3   1      177.81      184.53      3.36 o
   5   3   1       26.54       22.12      3.35 o
   6   3   1       49.80       52.07      3.92 o
   7   3   1       34.06       39.97      4.15 o
  -9   4   1        1.70        2.70      4.02 o
  -8   4   1       14.93       13.07      3.11 o
  -7   4   1      360.04      360.28      5.49 o
  -6   4   1      147.71      145.55      3.42 o
  -5   4   1       90.68       85.94      2.66 o
  -4   4   1      478.56      501.78      6.65 o
  -3   4   1     1703.45     1711.42     25.08 o
  -2   4   1      246.76      288.31      2.71 o
  -1   4   1        3.03        5.53      1.37 o
   0   4   1       37.25       35.27      2.23 o
   1   4   1      534.88      477.00      4.78 o
   2   4   1       18.20       26.74      3.27 o
   3   4   1        0.33        1.26      1.35 o
   4   4   1      408.71      376.97      6.94 o
   5   4   1      292.08      263.09      5.92 o
   6   4   1        0.07        2.21      3.19 o
   7   4   1        8.74       11.63      3.68 o
  -9   5   1        9.52        8.38      4.23 o
  -8   5   1       91.06       90.43      3.99 o
  -7   5   1      220.38      222.18      4.67 o
  -6   5   1      274.15      277.44      5.11 o
  -5   5   1      527.89      514.79      7.11 o
  -4   5   1      181.32      169.78      3.58 o
  -3   5   1      918.90      978.14     14.51 o
  -2   5   1      107.54      122.96      2.39 o
  -1   5   1       10.20        8.13      1.43 o
   0   5   1      594.46      592.17      6.58 o
   1   5   1      290.45      294.36      3.55 o
   2   5   1        2.49        4.27      1.77 o
   3   5   1      113.72      123.12      2.65 o
   4   5   1       31.48       22.75      3.53 o
   5   5   1      175.60      147.93      5.34 o
   6   5   1       46.35       46.26      4.12 o
  -8   6   1        0.00        0.07      3.78 o
  -7   6   1      110.32      114.73      5.52 o
  -6   6   1      131.59      128.88      4.05 o
  -5   6   1       23.72       21.18      1.99 o
  -4   6   1      466.28      449.78      7.15 o
  -3   6   1       44.03       48.23      1.61 o
  -2   6   1       66.95       67.04      1.88 o
  -1   6   1      210.17      216.87      2.71 o
   0   6   1      726.88      691.06      5.84 o
   1   6   1        6.09        6.16      2.13 o
   2   6   1      510.33      501.05      6.88 o
   3   6   1       30.39       35.43      2.79 o
   4   6   1      343.24      343.97      6.63 o
   5   6   1       64.53       58.89      4.25 o
   6   6   1       15.78       16.74      4.13 o
  -8   7   1       77.04       75.29      4.66 o
  -7   7   1       77.37       79.94      4.35 o
  -6   7   1       19.70       17.15      3.18 o
  -5   7   1       21.35       23.63      2.42 o
  -4   7   1      567.18      579.16      6.02 o
  -3   7   1       80.35       83.58      2.97 o
  -2   7   1      295.63      290.72      4.78 o
  -1   7   1     1767.49     1733.91      7.99 o
   0   7   1        9.18        8.53      2.02 o
   1   7   1      346.61      351.39      4.98 o
   2   7   1       16.32       12.43      2.17 o
   3   7   1        0.88        5.94      3.09 o
   4   7   1      255.76      272.23      6.46 o
   5   7   1       67.91       60.35      5.94 o
  -7   8   1        6.03        6.40      3.51 o
  -6   8   1        4.21        8.67      3.30 o
  -5   8   1       37.28       34.46      3.75 o
  -4   8   1       62.33       65.43      3.08 o
  -3   8   1       32.70       35.35      2.79 o
  -2   8   1        6.64        6.93      2.24 o
  -1   8   1        2.28        1.73      2.37 o
   0   8   1       10.08       10.29      2.39 o
   1   8   1        1.02        2.96      2.45 o
   2   8   1       34.34       35.49      4.65 o
   3   8   1        1.56        2.73      4.89 o
   4   8   1       11.12       14.14      4.33 o
  -6   9   1       46.22       49.08      4.88 o
  -5   9   1      120.36      123.53      5.97 o
  -4   9   1       73.96       78.20      8.56 o
  -3   9   1       52.98       48.57      3.44 o
  -2   9   1       13.04       13.16      3.94 o
  -1   9   1       31.20       33.07      3.18 o
   0   9   1       32.69       31.48      2.91 o
   1   9   1       16.50       21.97      2.86 o
   2   9   1       63.28       75.44      5.98 o
  -4  10   1       74.57       72.67      5.53 o
  -3  10   1        7.34        5.90      4.34 o
  -2  10   1       30.37       31.80      6.54 o
  -1  10   1       93.33       90.78      5.50 o
   0  10   1      115.29      111.81      4.83 o
  -1 -10   2       45.27       40.04      3.66 o
   0 -10   2        0.30        3.25      3.79 o
   1 -10   2        0.63        3.75      3.57 o
   2 -10   2       57.96       56.69      4.46 o
   3 -10   2      260.04      255.21      6.42 o
   4 -10   2        1.50        6.36      3.59 o
   5 -10   2       73.26       69.94      6.04 o
  -3  -9   2      175.30      186.20      7.73 o
  -2  -9   2       16.31       16.34      3.64 o
  -1  -9   2        4.75        5.03      2.32 o
   0  -9   2        6.14        5.38      2.31 o
   1  -9   2      104.26      102.37      3.57 o
   2  -9   2      148.64      128.04      4.75 o
   3  -9   2        0.05        5.96      3.73 o
   4  -9   2       75.49       61.05      5.46 o
   5  -9   2      125.72      133.13      7.41 o
   6  -9   2       15.62       14.52      4.33 o
  -4  -8   2        1.09        6.39      4.85 o
  -3  -8   2      374.94      383.72      9.31 o
  -2  -8   2       43.59       38.94      3.32 o
  -1  -8   2        9.61        8.57      2.07 o
   0  -8   2        8.32        9.73      2.12 o
   1  -8   2       29.03       25.13      2.16 o
   2  -8   2       14.53       23.68      4.33 o
   3  -8   2      258.48      243.42      6.73 o
   4  -8   2       32.87       32.14      4.36 o
   5  -8   2       23.74       24.48      4.18 o
   6  -8   2        0.01        4.12      4.87 o
   7  -8   2        9.44        7.83      4.38 o
  -5  -7   2      312.29      340.16     10.09 o
  -4  -7   2       45.21       44.14      5.59 o
  -3  -7   2      763.32      737.67     31.43 o
  -2  -7   2      428.46      427.37      5.12 o
  -1  -7   2      875.54      846.05      9.31 o
   0  -7   2      194.80      180.58      3.04 o
   1  -7   2       32.40       32.00      2.25 o
   2  -7   2        0.88        1.33      1.96 o
   3  -7   2      671.56      673.02      6.36 o
   4  -7   2      103.04       96.34      5.29 o
   5  -7   2       94.78      100.95      5.03 o
   6  -7   2      178.36      182.59      6.27 o
   7  -7   2      114.46      110.05      4.54 o
   8  -7   2      131.52      122.62      6.77 o
  -6  -6   2       67.81       68.83      6.18 o
  -5  -6   2      185.86      186.10      5.21 o
  -4  -6   2       13.23       13.41      3.31 o
  -3  -6   2      883.04      873.12      7.20 o
  -2  -6   2      287.31      272.47      3.29 o
  -1  -6   2       84.04       89.82      2.73 o
   0  -6   2       23.64       22.47      1.29 o
   1  -6   2      187.34      188.70      3.67 o
   2  -6   2      425.90      441.17      8.11 o
   3  -6   2       76.52       71.06      2.36 o
   4  -6   2      141.47      145.11      5.20 o
   5  -6   2      807.34      787.94     12.79 o
   6  -6   2      298.95      282.01      7.42 o
   7  -6   2       37.07       36.74      3.44 o
   8  -6   2        4.69        7.11      4.29 o
  -7  -5   2        6.70        7.41      3.62 o
  -6  -5   2       24.61       27.01      3.46 o
  -5  -5   2        2.68        5.61      2.90 o
  -4  -5   2       28.76       28.27      3.03 o
  -3  -5   2      140.32      131.41      2.33 o
  -2  -5   2       63.75       64.61      1.87 o
  -1  -5   2      112.13      118.30      2.05 o
   0  -5   2       20.53       20.00      1.60 o
   1  -5   2       88.13       87.39      1.65 o
   2  -5   2      935.06     1013.26      8.73 o
   3  -5   2      101.54      101.52      2.30 o
   4  -5   2        1.26        1.94      1.50 o
   5  -5   2      152.06      150.89      3.51 o
   6  -5   2      294.84      292.81      5.43 o
   7  -5   2       76.61       76.11      4.97 o
   8  -5   2       62.57       61.47      4.88 o
  -7  -4   2       39.50       36.99      3.68 o
  -6  -4   2      546.40      550.09     10.12 o
  -5  -4   2       22.19       24.08      3.21 o
  -4  -4   2      190.62      183.35      3.01 o
  -3  -4   2      433.06      395.51      4.97 o
  -2  -4   2      281.60      258.80      2.76 o
  -1  -4   2      427.96      471.01      5.24 o
   0  -4   2       47.53       38.73      1.23 o
   1  -4   2      203.83      231.30      1.86 o
   2  -4   2      556.63      605.52      6.70 o
   3  -4   2      158.01      163.33      2.38 o
   4  -4   2       34.35       35.31      1.75 o
   5  -4   2      262.02      251.13      3.53 o
   6  -4   2      409.78      410.04      4.77 o
   7  -4   2        0.45        2.63      2.28 o
   8  -4   2       51.46       59.46      5.00 o
   9  -4   2       31.13       33.17      4.59 o
  -8  -3   2      223.07      231.06      6.47 o
  -7  -3   2       16.08       17.44      3.46 o
  -6  -3   2       53.79       52.47      3.51 o
  -5  -3   2        2.34        4.03      2.67 o
  -4  -3   2      485.81      471.14      4.40 o
  -3  -3   2      990.80     1035.04      6.67 o
  -2  -3   2      280.03      290.62      3.72 o
  -1  -3   2       16.24       14.24      1.08 o
   0  -3   2     1873.84     1854.19      8.59 o
   1  -3   2     2486.88     2474.73     16.28 o
   2  -3   2      634.78      717.16      4.28 o
   3  -3   2      593.78      557.34      3.12 o
   4  -3   2       26.10       23.73      1.46 o
   5  -3   2      214.22      209.98      2.48 o
   6  -3   2      293.98      281.10      3.58 o
   7  -3   2       86.96       88.83      4.03 o
   8  -3   2      280.90      290.56      7.96 o
   9  -3   2      130.51      135.07      6.48 o
  -8  -2   2      213.17      227.90      6.06 o
  -7  -2   2        8.93        9.47      3.26 o
  -6  -2   2       19.34       20.67      3.20 o
  -5  -2   2       52.69       49.78      1.56 o
  -4  -2   2        0.58        2.51      1.51 o
  -3  -2   2       82.85      107.39      2.37 o
  -2  -2   2      157.17      141.24      2.30 o
  -1  -2   2       18.48       21.59      0.82 o
   0  -2   2     2507.22     2514.41     14.13 o
   1  -2   2     1125.53     1108.21      7.31 o
   2  -2   2     1137.46     1245.22      5.15 o
   3  -2   2     4727.07     4964.35     29.96 o
   4  -2   2      862.72      984.38      6.25 o
   5  -2   2       91.31       86.86      1.98 o
   6  -2   2       47.91       44.69      1.87 o
   7  -2   2      173.29      170.82      4.94 o
   8  -2   2       83.03       75.07      5.68 o
   9  -2   2       21.93       31.03      4.94 o
  -9  -1   2        1.93        1.06      3.33 o
  -8  -1   2       47.91       48.55      3.85 o
  -7  -1   2        1.89        1.72      2.76 o
  -6  -1   2      198.26      211.25      4.71 o
  -5  -1   2        2.32        2.16      0.91 o
  -4  -1   2      310.82      290.94      2.63 o
  -3  -1   2      511.46      574.31     13.21 o
  -2  -1   2      225.86      200.85      2.73 o
  -1  -1   2        3.09        1.25      0.70 o
   0  -1   2     1550.03     1555.69      9.53 o
   1  -1   2     1484.20     1478.07      7.99 o
   2  -1   2     1334.11     1203.54      6.64 o
   3  -1   2       45.44       37.15      1.36 o
   4  -1   2      278.21      293.17      4.02 o
   5  -1   2      110.07      106.68      2.13 o
   6  -1   2      215.77      232.79      6.10 o
   7  -1   2      314.10      319.78      5.68 o
   8  -1   2        1.21        0.05      3.56 o
   9  -1   2        0.42        0.33      5.15 o
  -9   0   2      229.19      229.96      8.00 o
  -8   0   2      759.11      766.95     11.74 o
  -7   0   2        1.35        4.03      2.71 o
  -6   0   2       33.68       33.50      2.78 o
  -5   0   2       23.92       26.98      5.18 o
  -4   0   2        2.95        5.75      1.86 o
  -3   0   2      878.75     1009.24      6.81 o
  -2   0   2     4970.71     5242.64     32.81 o
  -1   0   2        2.33        3.24      0.97 o
   0   0   2     1639.43     1650.78     33.91 o
   1   0   2     3472.58     3427.24     37.89 o
   2   0   2      132.24      127.83      1.78 o
   3   0   2     1410.80     1351.89      7.99 o
   4   0   2       69.45       68.50      2.69 o
   5   0   2        4.13        4.24      3.32 o
   6   0   2       27.59       31.72      3.19 o
   7   0   2      179.32      179.90      4.99 o
   8   0   2        8.33        7.28      3.38 o
  -9   1   2       95.01       89.53      5.81 o
  -8   1   2      136.00      131.87      4.37 o
  -7   1   2       38.48       36.01      2.98 o
  -6   1   2       31.71       29.53      3.72 o
  -5   1   2       90.06       82.31      4.03 o
  -4   1   2      563.76      577.55      9.18 o
  -3   1   2       35.28       31.53      1.09 o
  -1   1   2      943.88      961.74      8.88 o
   0   1   2     2793.41     2779.22     36.71 o
   1   1   2       17.36       21.02      1.32 o
   2   1   2      740.49      756.33      6.31 o
   3   1   2     1808.23     1790.27     11.59 o
   4   1   2      281.50      290.88      6.04 o
   5   1   2      567.75      570.33      6.90 o
   6   1   2     1066.88     1103.05     17.15 o
   7   1   2      212.43      205.87      8.24 o
   8   1   2       55.08       61.38      4.11 o
  -9   2   2       10.02       11.25      5.70 o
  -8   2   2       85.05       80.08      5.49 o
  -7   2   2       41.26       44.75      4.37 o
  -6   2   2      278.36      300.83      4.60 o
  -5   2   2      320.63      324.77      4.36 o
  -4   2   2      211.16      224.25      2.65 o
  -3   2   2       20.21       15.16      1.29 o
  -2   2   2     2765.37     2794.10     23.47 o
  -1   2   2        6.53        7.43      0.97 o
   0   2   2     3199.56     3125.14     23.76 o
   1   2   2      513.65      559.68      7.00 o
   2   2   2     2667.81     2946.27     23.26 o
   3   2   2       21.97       28.62      2.40 o
   4   2   2      138.94      134.65      3.06 o
   5   2   2      115.14      118.94      6.46 o
   6   2   2       94.70      101.92      4.53 o
   7   2   2        0.39        1.60      3.51 o
   8   2   2       61.67       67.99      4.64 o
  -9   3   2        8.91       11.22      3.65 o
  -8   3   2        5.05        4.59      3.09 o
  -7   3   2        0.77        6.03      2.25 o
  -6   3   2       40.76       42.33      2.01 o
  -5   3   2      187.16      199.63      4.99 o
  -4   3   2      474.66      472.81     11.31 o
  -3   3   2      294.68      314.19      3.58 o
  -2   3   2     1191.57     1196.17      6.02 o
  -1   3   2      719.38      712.23      4.21 o
   0   3   2     1000.49      929.67      4.22 o
   1   3   2      421.59      431.31      4.28 o
   2   3   2        1.79       14.46      1.59 o
   3   3   2       72.63       67.67      4.61 o
   4   3   2      139.47      129.45      3.29 o
   5   3   2       65.81       69.00      4.16 o
   6   3   2       11.18       16.95      3.57 o
   7   3   2        0.68        2.50      3.35 o
  -9   4   2        9.71        8.62      4.35 o
  -8   4   2       25.89       25.59      2.88 o
  -7   4   2        4.21        5.55      2.31 o
  -6   4   2      208.02      225.52      4.06 o
  -5   4   2       99.72       91.13      4.09 o
  -4   4   2       22.60       19.13      1.21 o
  -3   4   2      214.69      245.64      3.56 o
  -2   4   2     1101.70     1080.74     10.27 o
  -1   4   2        0.59        1.10      1.14 o
   0   4   2      532.47      543.15      5.67 o
   1   4   2       88.21       92.53      2.56 o
   2   4   2     1556.45     1601.17     16.52 o
   3   4   2        2.52        2.73      2.60 o
   4   4   2        1.55        2.80      2.59 o
   5   4   2       22.91       16.12      3.45 o
   6   4   2       80.03       91.18      4.91 o
   7   4   2       78.91       75.41      4.78 o
  -9   5   2        3.71        9.93      6.35 o
  -8   5   2       44.46       40.90      3.29 o
  -7   5   2       37.48       40.19      3.06 o
  -6   5   2      136.85      133.46      4.19 o
  -5   5   2      346.00      339.96      6.06 o
  -4   5   2      318.30      337.85      3.64 o
  -3   5   2      163.13      158.09      2.73 o
  -2   5   2     1282.98     1324.37      6.67 o
  -1   5   2       55.60       54.88      1.88 o
   0   5   2      385.44      368.25      4.17 o
   1   5   2      129.78      121.24      3.35 o
   2   5   2      493.59      509.38      5.00 o
   3   5   2       10.82       13.90      2.96 o
   4   5   2       27.18       22.82      3.34 o
   5   5   2       54.22       49.65      4.07 o
   6   5   2      324.43      292.69      7.17 o
  -8   6   2      361.21      362.26      6.80 o
  -7   6   2      201.42      192.89      4.39 o
  -6   6   2      167.05      159.68      3.97 o
  -5   6   2      385.37      371.79      5.51 o
  -4   6   2      110.61      114.71      2.78 o
  -3   6   2       90.43       88.51      2.30 o
  -2   6   2      312.52      296.01      8.06 o
  -1   6   2        0.25        0.27      1.74 o
   0   6   2      756.15      739.92      8.50 o
   1   6   2        2.81        4.36      2.21 o
   2   6   2      112.64      119.34      3.10 o
   3   6   2        0.32        4.92      2.68 o
   4   6   2       34.71       39.95      4.07 o
   5   6   2        0.47        2.13      3.63 o
  -8   7   2      358.94      332.91      7.37 o
  -7   7   2      112.15      123.46      4.73 o
  -6   7   2        5.32        6.45      2.37 o
  -5   7   2      257.33      248.13      4.47 o
  -4   7   2      140.50      134.06      3.57 o
  -3   7   2      736.99      734.95      6.57 o
  -2   7   2      230.95      235.24      3.75 o
  -1   7   2      421.40      409.21      4.45 o
   0   7   2     1120.84     1115.36      8.02 o
   1   7   2      300.62      287.77      4.23 o
   2   7   2        1.30        5.83      2.29 o
   3   7   2       21.22       23.41      3.89 o
   4   7   2        3.11        6.15      3.41 o
  -7   8   2       79.12       85.43      6.73 o
  -6   8   2       11.87       11.70      4.12 o
  -5   8   2      157.78      168.80      7.02 o
  -4   8   2       17.34       19.27      3.12 o
  -3   8   2      163.18      165.84      4.79 o
  -2   8   2       24.68       22.08      2.96 o
  -1   8   2      102.33       96.89      3.39 o
   0   8   2       59.60       57.20      3.10 o
   1   8   2       76.68       78.16      3.38 o
   2   8   2       68.12       71.45      5.69 o
   3   8   2       50.02       58.99      5.63 o
  -6   9   2       96.61       97.82      6.76 o
  -5   9   2       46.67       49.40      5.12 o
  -4   9   2       54.67       53.93      5.37 o
  -3   9   2       15.89       15.18      3.01 o
  -2   9   2       24.71       26.03      4.12 o
  -1   9   2        3.70        8.40      2.79 o
   0   9   2       93.62       87.30      5.54 o
   1   9   2      184.56      205.21      7.32 o
   2   9   2        0.00        2.42      4.48 o
  -4  10   2        0.04        1.23      4.35 o
  -3  10   2      109.98      109.94      6.25 o
  -2  10   2       16.88       23.85      4.32 o
  -1  10   2       14.66       19.30      4.15 o
  -1 -10   3       14.43       16.76      3.70 o
   0 -10   3       87.37       84.12      6.54 o
   1 -10   3      424.83      472.98      7.85 o
   2 -10   3      125.06      135.21      5.18 o
   3 -10   3      100.99      113.04      6.08 o
   4 -10   3       42.23       43.99      5.35 o
   5 -10   3        6.85        9.80      4.73 o
  -3  -9   3       26.06       23.22      5.48 o
  -2  -9   3       36.48       40.59      3.30 o
  -1  -9   3       59.48       58.33      3.48 o
   0  -9   3        0.47        2.03      2.14 o
   1  -9   3      224.69      223.92      5.59 o
   2  -9   3       26.72       38.20      4.90 o
   3  -9   3      334.76      356.50     15.25 o
   4  -9   3      352.18      343.15     17.60 o
   5  -9   3       38.06       30.69      5.04 o
   6  -9   3        1.93        3.82      4.71 o
  -4  -8   3      217.00      235.38      8.35 o
  -3  -8   3       41.02       44.02      5.02 o
  -2  -8   3      132.70      128.00      4.89 o
  -1  -8   3        7.24       10.49      2.37 o
   0  -8   3       34.04       32.24      2.32 o
   1  -8   3       43.38       47.15      3.35 o
   2  -8   3      408.36      383.88      8.05 o
   3  -8   3      105.26       99.46      6.72 o
   4  -8   3      174.87      175.28      6.46 o
   5  -8   3       15.10       19.04      6.17 o
   6  -8   3       42.24       48.05      4.88 o
   7  -8   3        7.85        9.09      4.35 o
  -5  -7   3       25.40       28.43      5.05 o
  -4  -7   3      434.78      425.11      9.95 o
  -3  -7   3      107.94      105.86      4.47 o
  -2  -7   3        0.05        1.42      2.09 o
  -1  -7   3      111.97      100.31      3.14 o
   0  -7   3        2.02        1.67      1.98 o
   1  -7   3      362.68      355.58      4.31 o
   2  -7   3       43.98       37.69      2.50 o
   3  -7   3       61.52       67.61      4.64 o
   4  -7   3      574.69      557.79      9.22 o
   5  -7   3        0.01        5.20      3.96 o
   6  -7   3      186.16      196.90      8.08 o
   7  -7   3        1.19        1.84      2.77 o
   8  -7   3       29.41       32.32      3.68 o
  -6  -6   3       15.44       20.58      5.55 o
  -5  -6   3      154.21      144.79      6.69 o
  -4  -6   3        0.15        3.63      3.84 o
  -3  -6   3      173.55      171.85      4.51 o
  -2  -6   3     1103.77     1091.88      5.84 o
  -1  -6   3      220.52      208.31      2.74 o
   0  -6   3      107.69       96.28      5.72 o
   1  -6   3      101.67      101.23      2.79 o
   2  -6   3        0.62        2.30      1.68 o
   3  -6   3      335.73      336.97      3.68 o
   4  -6   3       32.09       38.92      2.70 o
   5  -6   3      391.00      402.38      6.07 o
   6  -6   3        4.91        8.09      2.94 o
   7  -6   3       29.00       28.29      3.30 o
   8  -6   3      137.62      145.34      6.33 o
  -7  -5   3       48.72       55.81      4.32 o
  -6  -5   3       16.88       14.57      3.16 o
  -5  -5   3       10.64       10.04      2.95 o
  -4  -5   3      301.77      302.71      4.10 o
  -3  -5   3      399.60      396.70      3.35 o
  -2  -5   3     1685.67     1689.24      6.41 o
  -1  -5   3      132.03      137.58      1.93 o
   0  -5   3        7.59        8.79      1.14 o
   1  -5   3        5.20        2.78      0.81 o
   2  -5   3       14.63       17.60      1.00 o
   3  -5   3      311.28      331.92      5.13 o
   4  -5   3     1152.40     1112.30     11.20 o
   5  -5   3      714.50      703.73      7.33 o
   6  -5   3      115.87      109.71      3.88 o
   7  -5   3       29.85       29.65      2.92 o
   8  -5   3      137.23      142.25      6.23 o
  -7  -4   3       46.76       46.36      4.12 o
  -6  -4   3       63.70       68.54      4.02 o
  -5  -4   3       34.96       37.31      3.01 o
  -4  -4   3      428.20      423.46      4.81 o
  -3  -4   3      299.61      283.92      2.51 o
  -2  -4   3      733.30      755.14      5.28 o
  -1  -4   3      916.07      969.17      7.06 o
   0  -4   3      815.08      950.48      8.49 o
   1  -4   3     1395.81     1482.05      5.63 o
   2  -4   3       85.87       94.82      2.13 o
   3  -4   3      167.42      173.99      4.51 o
   4  -4   3      211.56      202.06      2.65 o
   5  -4   3      698.40      706.05      7.73 o
   6  -4   3       13.75       13.96      2.47 o
   7  -4   3      289.41      295.03      8.07 o
   8  -4   3       21.54       20.57      3.87 o
  -8  -3   3        1.62        2.24      3.63 o
  -7  -3   3       15.02       18.07      3.27 o
  -6  -3   3        3.25        2.91      2.81 o
  -5  -3   3       72.99       72.87      3.54 o
  -4  -3   3       83.14       85.25      2.59 o
  -3  -3   3      219.18      217.26      3.77 o
  -2  -3   3     1944.57     1933.23     10.84 o
  -1  -3   3       53.68       28.90      0.87 o
   0  -3   3      347.86      356.97      2.97 o
   1  -3   3      231.95      263.45      1.75 o
   2  -3   3       17.56       21.48      1.29 o
   3  -3   3      855.75      880.93      6.76 o
   4  -3   3      181.74      196.53      3.08 o
   5  -3   3        4.01        4.96      1.31 o
   6  -3   3      114.98      109.77      2.93 o
   7  -3   3      347.85      328.11      7.95 o
   8  -3   3      193.74      199.92      7.41 o
   9  -3   3        1.19        0.95      4.35 o
  -8  -2   3       19.61       24.42      3.78 o
  -7  -2   3      382.58      373.44      6.74 o
  -6  -2   3      131.35      143.58      4.39 o
  -5  -2   3      250.62      277.33      4.94 o
  -4  -2   3       94.42      105.21      3.94 o
  -3  -2   3      254.25      242.60      5.67 o
  -2  -2   3       74.60       78.00      1.18 o
  -1  -2   3      174.61      154.99      2.89 o
   0  -2   3      446.79      484.08      3.51 o
   1  -2   3     1162.01     1128.40      4.80 o
   2  -2   3      631.19      614.60      6.19 o
   3  -2   3      360.49      388.20      3.46 o
   4  -2   3      121.87      159.97      2.62 o
   5  -2   3       67.85       61.03      2.23 o
   6  -2   3      111.74       97.47      2.69 o
   7  -2   3      107.81      107.35      4.36 o
   8  -2   3        3.03        4.74      4.43 o
  -9  -1   3        2.57        2.37      3.64 o
  -8  -1   3       88.06       97.34      4.56 o
  -7  -1   3      147.59      150.28      4.73 o
  -6  -1   3        1.75        1.11      2.62 o
  -5  -1   3      194.71      202.64      5.01 o
  -4  -1   3       22.41       19.77      1.31 o
  -3  -1   3        6.79       11.57      1.88 o
  -2  -1   3       10.20       15.74      0.86 o
  -1  -1   3      744.84      712.12      8.15 o
   0  -1   3      741.24      743.94      5.18 o
   1  -1   3     1817.54     1838.85     12.41 o
   2  -1   3      383.41      382.54      3.10 o
   3  -1   3     1191.55     1329.96      9.37 o
   4  -1   3      406.86      394.15      3.69 o
   5  -1   3       76.15       91.53      2.37 o
   6  -1   3        1.61        4.35      2.38 o
   7  -1   3      393.01      380.54      5.53 o
   8  -1   3       18.18       14.52      4.59 o
  -9   0   3      397.59      399.74     19.43 o
  -8   0   3       11.22       11.80      3.00 o
  -7   0   3      264.07      268.19      5.42 o
  -6   0   3      125.66      120.08      2.93 o
  -5   0   3       33.48       37.49      2.02 o
  -4   0   3        5.05        8.02      1.29 o
  -3   0   3      138.93      150.10      2.01 o
  -2   0   3    10063.07     9848.74     93.47 o
  -1   0   3    14349.56    14104.19     74.50 o
   0   0   3       37.41       35.71      1.65 o
   1   0   3     1434.26     1450.29      7.82 o
   2   0   3     1033.91     1026.24      5.78 o
   3   0   3      778.78      784.71      7.44 o
   4   0   3      155.63      144.62      2.30 o
   5   0   3      312.17      317.85      5.31 o
   6   0   3      307.34      308.05      5.67 o
   7   0   3      575.80      564.25     11.77 o
   8   0   3       44.13       40.69      3.39 o
  -9   1   3       12.65       18.80      4.70 o
  -8   1   3        1.73        2.73      2.91 o
  -7   1   3      242.38      237.08      7.05 o
  -6   1   3       30.02       27.30      3.45 o
  -5   1   3        4.86        4.95      1.45 o
  -4   1   3      735.31      784.19      8.68 o
  -3   1   3       72.29       70.39      2.07 o
  -2   1   3     2993.84     3235.43     37.14 o
  -1   1   3     5652.16     5853.62     41.73 o
   0   1   3       62.67       62.13      2.10 o
   1   1   3     1250.36     1255.76      7.89 o
   2   1   3      293.15      267.07      4.27 o
   3   1   3      101.05      100.82      3.15 o
   4   1   3     1380.44     1345.61      8.94 o
   5   1   3      739.61      743.27      7.97 o
   6   1   3      280.56      282.94      6.47 o
   7   1   3       23.11       21.61      3.39 o
   8   1   3        5.95        7.67      3.76 o
  -9   2   3       27.94       30.88      4.83 o
  -8   2   3        6.39        5.10      3.73 o
  -7   2   3        0.47        0.43      2.60 o
  -6   2   3       72.49       80.39      3.26 o
  -5   2   3      299.47      303.38      3.36 o
  -4   2   3      262.02      283.49      4.25 o
  -3   2   3      483.74      523.17      6.50 o
  -2   2   3      103.90      132.97      2.24 o
  -1   2   3       10.65        9.66      2.09 o
   0   2   3      172.65      201.18      2.65 o
   1   2   3      127.47      145.42      3.82 o
   2   2   3      937.44      971.99      8.48 o
   3   2   3      175.07      177.88      3.65 o
   4   2   3      611.79      628.30      8.36 o
   5   2   3        0.18        2.16      2.34 o
   6   2   3      121.65      123.54      4.78 o
   7   2   3       43.59       45.48      4.07 o
  -9   3   3        1.07        4.26      3.63 o
  -8   3   3        2.65        3.12      3.70 o
  -7   3   3      780.84      744.32      8.06 o
  -6   3   3       35.10       33.56      1.77 o
  -5   3   3       10.18       11.44      1.47 o
  -4   3   3      192.73      185.94      2.73 o
  -3   3   3      226.81      239.03      3.87 o
  -2   3   3       27.78       41.28      1.53 o
  -1   3   3      757.61      698.58     10.85 o
   0   3   3      227.33      252.82      2.33 o
   1   3   3     1408.92     1526.66     21.26 o
   2   3   3       11.73       16.20      4.52 o
   3   3   3        9.88        6.16      1.51 o
   4   3   3       87.88       92.29      4.23 o
   5   3   3      149.08      156.51      4.51 o
   6   3   3       26.82       28.66      3.78 o
   7   3   3      150.61      157.49      5.66 o
  -9   4   3       11.43       10.16      4.33 o
  -8   4   3        6.24        5.73      2.94 o
  -7   4   3       68.49       64.94      2.97 o
  -6   4   3       17.47       17.24      2.08 o
  -5   4   3       29.23       28.98      1.95 o
  -4   4   3     1470.90     1521.65      9.07 o
  -3   4   3      940.69      935.33      8.09 o
  -2   4   3       70.97       76.51      1.87 o
  -1   4   3      924.48      938.46      7.45 o
   0   4   3      172.35      162.18      2.53 o
   1   4   3      319.17      316.64      4.48 o
   2   4   3       69.43       78.70      2.55 o
   3   4   3      104.97      118.58      7.14 o
   4   4   3      145.30      160.88      4.00 o
   5   4   3      272.70      267.26      6.44 o
   6   4   3       19.25       12.84      3.74 o
  -9   5   3       62.05       69.73      7.92 o
  -8   5   3       29.06       28.32      2.86 o
  -7   5   3       48.01       43.09      2.82 o
  -6   5   3       83.79       87.36      3.13 o
  -5   5   3      122.71      127.75      2.87 o
  -4   5   3       98.30       94.12      2.36 o
  -3   5   3       12.74       12.20      1.59 o
  -2   5   3        4.31        6.00      1.60 o
  -1   5   3     1379.51     1315.88     12.21 o
   0   5   3       76.42       75.69      2.68 o
   1   5   3        0.72        4.46      2.36 o
   2   5   3      321.88      288.35      4.72 o
   3   5   3       78.79       57.51      3.50 o
   4   5   3      167.57      163.86      5.56 o
   5   5   3        1.27        4.06      3.50 o
   6   5   3        0.50        0.49      3.91 o
  -8   6   3      151.08      153.47      7.03 o
  -7   6   3       32.59       29.29      2.96 o
  -6   6   3        7.04        8.30      2.02 o
  -5   6   3      122.15      112.76      3.00 o
  -4   6   3        8.12        7.18      1.72 o
  -3   6   3       86.08       84.67      2.37 o
  -2   6   3       18.67       19.20      2.05 o
  -1   6   3      416.77      399.76      4.87 o
   0   6   3       15.67       14.00      2.44 o
   1   6   3       20.21       23.76      2.47 o
   2   6   3       49.24       40.12      2.60 o
   3   6   3      175.94      158.80      4.44 o
   4   6   3        1.10        4.91      3.35 o
   5   6   3       71.40       64.51      4.29 o
  -8   7   3       36.13       35.41      4.65 o
  -7   7   3      129.12      123.37     10.22 o
  -6   7   3        0.90        2.16      2.90 o
  -5   7   3      124.01      119.15      4.20 o
  -4   7   3      101.27       96.32      3.94 o
  -3   7   3        3.39        6.54      2.10 o
  -2   7   3      705.90      719.09      7.53 o
  -1   7   3       73.49       70.67      2.92 o
   0   7   3      239.74      229.90      4.40 o
   1   7   3      198.73      197.75      3.82 o
   2   7   3       23.98       26.56      3.66 o
   3   7   3       51.14       53.82     12.51 o
   4   7   3        9.94       10.38      3.93 o
  -7   8   3       19.03       22.88      4.49 o
  -6   8   3      158.28      169.32      6.81 o
  -5   8   3       25.39       25.59      3.15 o
  -4   8   3      126.47      124.68      4.43 o
  -3   8   3      103.02       99.83      4.31 o
  -2   8   3       60.55       58.49      4.33 o
  -1   8   3      616.59      575.22      9.21 o
   0   8   3       81.12       82.52      3.58 o
   1   8   3       47.07       49.53      3.08 o
   2   8   3      420.19      432.56      9.95 o
   3   8   3        5.74       10.22      5.34 o
  -6   9   3       63.25       61.62      5.68 o
  -5   9   3        1.93        3.53      4.06 o
  -4   9   3       66.76       64.43      3.83 o
  -3   9   3        0.46        3.28      3.08 o
  -2   9   3        8.16       10.82      3.66 o
  -1   9   3       28.31       24.95      3.25 o
   0   9   3       29.17       32.24      3.27 o
   1   9   3        1.33        4.41      3.66 o
  -1 -10   4       40.24       51.06      4.60 o
   0 -10   4      230.72      236.52      6.85 o
   1 -10   4        6.63        8.84      3.59 o
   2 -10   4       69.78       78.21      5.83 o
   3 -10   4      147.98      160.33      9.09 o
   4 -10   4       13.37       20.22      4.75 o
   5 -10   4       13.30       13.59      5.32 o
  -3  -9   4      180.04      181.62     10.57 o
  -2  -9   4      147.33      136.73      4.72 o
  -1  -9   4        4.51        6.49      2.46 o
   0  -9   4       23.96       23.46      2.72 o
   1  -9   4       42.50       32.85      4.78 o
   2  -9   4       94.20      111.59     10.25 o
   3  -9   4      313.77      306.86      8.26 o
   4  -9   4       19.50       22.65      4.35 o
   5  -9   4       13.29        9.61      4.70 o
   6  -9   4       65.92       65.10      5.51 o
  -4  -8   4       14.26       19.36      5.23 o
  -3  -8   4       51.51       45.91      5.07 o
  -2  -8   4      131.32      125.57      4.31 o
  -1  -8   4      103.39       98.06      3.30 o
   0  -8   4      413.37      378.40      4.60 o
   1  -8   4      239.83      191.98      6.48 o
   2  -8   4      280.28      234.49      8.13 o
   3  -8   4       54.95       59.79      4.83 o
   4  -8   4       17.81       18.51      4.51 o
   5  -8   4       21.05       21.16      4.18 o
   6  -8   4        0.65        3.38      3.64 o
   7  -8   4        1.67        6.62      5.14 o
  -5  -7   4      168.87      174.96      8.62 o
  -4  -7   4       43.83       44.80      5.03 o
  -3  -7   4       51.32       48.76      3.79 o
  -2  -7   4       15.18       17.84      2.29 o
  -1  -7   4      121.16      131.80      5.14 o
   0  -7   4       97.64       92.23      3.11 o
   1  -7   4       13.47       11.77      1.93 o
   2  -7   4      207.08      222.67      6.66 o
   3  -7   4       53.82       56.07      7.93 o
   4  -7   4      102.04       95.35      5.57 o
   5  -7   4      194.95      180.68      4.66 o
   6  -7   4      145.79      147.30      4.44 o
   7  -7   4       25.31       26.38      3.34 o
  -6  -6   4       19.27       17.88      5.09 o
  -5  -6   4      442.35      427.66      9.76 o
  -4  -6   4       67.26       61.68      4.99 o
  -3  -6   4     2733.50     2733.45     14.35 o
  -2  -6   4     1232.57     1197.99      8.45 o
  -1  -6   4       21.44       23.56      3.28 o
   0  -6   4       19.16       17.52      1.33 o
   1  -6   4      180.31      165.71      3.61 o
   2  -6   4        2.43        1.58      0.89 o
   3  -6   4      173.30      171.66      3.66 o
   4  -6   4       69.18       65.53      3.11 o
   5  -6   4     1889.97     1820.17     18.08 o
   6  -6   4      749.01      744.57      8.46 o
   7  -6   4       33.35       35.10      3.40 o
   8  -6   4        8.87       11.26      4.50 o
  -7  -5   4       57.21       54.95      6.09 o
  -6  -5   4       42.23       41.02      3.61 o
  -5  -5   4      481.98      482.20      8.73 o
  -4  -5   4      498.12      495.71      5.13 o
  -3  -5   4      383.51      392.84      4.26 o
  -2  -5   4       72.73       62.95      1.82 o
  -1  -5   4      647.18      674.45      5.75 o
   0  -5   4        4.26        3.72      0.93 o
   1  -5   4       39.87       33.82      1.37 o
   2  -5   4       50.86       50.72      1.91 o
   3  -5   4      371.23      374.28      4.17 o
   4  -5   4        3.81        6.52      2.27 o
   5  -5   4       17.57       18.39      2.71 o
   6  -5   4        5.06        4.74      2.64 o
   7  -5   4       28.79       27.14      3.07 o
   8  -5   4       23.73       24.80      4.18 o
  -8  -4   4       14.03       15.09      3.83 o
  -7  -4   4       23.50       25.91      3.48 o
  -6  -4   4        0.21        0.05      2.91 o
  -5  -4   4      217.03      202.74      4.81 o
  -4  -4   4       68.37       65.68      2.54 o
  -3  -4   4      811.21      793.29     14.38 o
  -2  -4   4        8.37       15.26      1.56 o
  -1  -4   4       79.44       74.06      2.50 o
   0  -4   4     2167.68     2485.09      7.32 o
   1  -4   4      840.80      825.47      4.36 o
   2  -4   4      427.20      446.85      4.70 o
   3  -4   4      336.62      361.06      3.22 o
   4  -4   4       56.67       54.56      3.31 o
   5  -4   4      198.69      194.81      4.36 o
   6  -4   4       16.80       17.03      2.62 o
   7  -4   4       22.06       26.30      4.16 o
   8  -4   4        2.50        2.06      4.01 o
  -8  -3   4      173.53      191.30      5.85 o
  -7  -3   4       22.64       28.61      3.50 o
  -6  -3   4        1.74        0.81      2.84 o
  -5  -3   4       21.51       21.75      2.12 o
  -4  -3   4      201.55      208.99      3.31 o
  -3  -3   4      442.49      444.99      4.53 o
  -2  -3   4       78.15       67.62      1.30 o
  -1  -3   4     3237.68     3458.07     18.57 o
   0  -3   4      285.22      296.70      1.91 o
   1  -3   4      105.30       97.72      1.24 o
   2  -3   4      391.57      439.55      5.47 o
   3  -3   4        0.78        1.80      1.21 o
   4  -3   4      241.25      257.45      3.03 o
   5  -3   4      246.22      235.49      3.44 o
   6  -3   4      132.70      145.11      3.83 o
   7  -3   4      113.75      113.38      5.79 o
   8  -3   4       30.47       36.16      4.87 o
  -8  -2   4      162.56      150.14      5.12 o
  -7  -2   4        8.54       12.71      3.92 o
  -6  -2   4       57.05       56.18      3.78 o
  -5  -2   4     1138.67     1156.93      9.08 o
  -4  -2   4      158.17      181.14      4.61 o
  -3  -2   4      117.50      119.68      2.79 o
  -2  -2   4        0.21        0.15      1.37 o
  -1  -2   4     2706.58     2994.40     30.73 o
   0  -2   4       68.48       62.68      1.58 o
   1  -2   4      215.69      179.71      2.04 o
   2  -2   4        3.07        1.55      0.85 o
   3  -2   4      926.04      983.04      5.54 o
   4  -2   4     1330.66     1425.94      7.37 o
   5  -2   4       57.45       50.39      2.21 o
   6  -2   4      253.76      246.57      5.69 o
   7  -2   4        8.68        7.29      3.88 o
   8  -2   4      111.28      112.30      6.21 o
  -9  -1   4      110.66      112.11      5.52 o
  -8  -1   4      335.65      326.39      6.66 o
  -7  -1   4       28.65       31.23      3.21 o
  -6  -1   4      191.46      194.46      4.71 o
  -5  -1   4       31.84       30.56      1.29 o
  -4  -1   4       14.56       10.51      1.48 o
  -3  -1   4       72.17       63.52      1.36 o
  -2  -1   4     1842.01     1739.27     18.01 o
  -1  -1   4     1153.29     1257.97      7.44 o
   0  -1   4       81.91       92.88      2.52 o
   1  -1   4     3373.18     3416.44     16.37 o
   2  -1   4      610.44      702.82      3.67 o
   3  -1   4      167.63      149.13      2.57 o
   4  -1   4      418.29      393.80      3.89 o
   5  -1   4      370.20      363.66      3.96 o
   6  -1   4      552.13      548.71      5.99 o
   7  -1   4        3.91        6.78      2.60 o
   8  -1   4       35.28       36.52      5.38 o
  -9   0   4       10.12       13.10      4.47 o
  -8   0   4      180.58      177.89      5.13 o
  -7   0   4       18.47       18.72      2.96 o
  -6   0   4       97.63       91.62      2.50 o
  -5   0   4       35.52       32.28      3.53 o
  -4   0   4        5.30        8.01      1.38 o
  -3   0   4      143.79      144.36      5.59 o
  -2   0   4      127.66      120.36      4.00 o
  -1   0   4      966.24     1009.78      8.16 o
   0   0   4      846.61      735.39      3.85 o
   1   0   4      378.75      331.77      2.85 o
   2   0   4       36.45       29.48      1.88 o
   3   0   4       26.15       25.19      1.70 o
   4   0   4      403.34      410.12      3.81 o
   5   0   4      630.39      641.70     11.10 o
   6   0   4       17.62       18.11      2.81 o
   7   0   4       21.26       18.62      2.92 o
   8   0   4        0.67        2.61      4.34 o
  -9   1   4       53.13       46.85      5.26 o
  -8   1   4      108.50      106.15      4.22 o
  -7   1   4        5.79        4.82      2.56 o
  -6   1   4      355.01      358.48      6.09 o
  -5   1   4       23.79       32.32      2.04 o
  -4   1   4      150.61      180.63      4.23 o
  -3   1   4     1092.77     1135.25     12.24 o
  -2   1   4      416.37      422.08      3.54 o
  -1   1   4        0.98        2.24      1.06 o
   0   1   4        1.80        3.34      1.04 o
   1   1   4      385.98      303.40      6.90 o
   2   1   4     1691.30     1717.05     11.19 o
   3   1   4      165.92      166.91      4.33 o
   4   1   4      143.52      133.29      5.53 o
   5   1   4      579.43      576.53      9.27 o
   6   1   4        0.03        0.41      3.14 o
   7   1   4        0.94        0.78      3.21 o
   8   1   4       30.26       29.09      3.49 o
  -9   2   4        6.30        7.87      4.70 o
  -8   2   4       61.27       72.46      5.23 o
  -7   2   4       52.98       52.06      3.19 o
  -6   2   4      505.08      471.47      7.49 o
  -5   2   4        0.19        0.64      1.68 o
  -4   2   4      838.35      838.36      9.10 o
  -3   2   4       23.84       20.85      2.12 o
  -2   2   4     1349.85     1338.38     14.19 o
  -1   2   4      331.53      360.21     10.79 o
   0   2   4      678.82      685.58      5.78 o
   1   2   4     1231.75     1191.32      9.41 o
   2   2   4      706.67      742.58      6.62 o
   3   2   4      914.47      851.07     16.52 o
   4   2   4      435.52      438.23      6.14 o
   5   2   4      443.83      446.36      5.80 o
   6   2   4      175.22      168.82      5.52 o
   7   2   4       40.51       46.53      4.17 o
  -9   3   4       75.99       50.05      8.10 o
  -8   3   4      152.98      141.25      8.38 o
  -7   3   4       89.03       96.84      3.92 o
  -6   3   4       80.41       68.82      2.53 o
  -5   3   4      193.79      197.62      4.68 o
  -4   3   4      368.15      384.53      5.39 o
  -3   3   4      114.14      116.95      2.16 o
  -2   3   4      412.54      405.47      2.99 o
  -1   3   4       43.42       54.58      3.30 o
   0   3   4     1790.82     1911.28     23.55 o
   1   3   4      340.01      308.83      5.77 o
   2   3   4      196.03      196.85      5.21 o
   3   3   4      251.09      240.81      5.97 o
   4   3   4      186.89      172.98      4.66 o
   5   3   4       37.49       41.76      3.09 o
   6   3   4      107.22      101.86      5.11 o
   7   3   4        0.02        1.51      3.51 o
  -9   4   4        2.25       -1.63      4.82 o
  -8   4   4        4.47        3.01      2.94 o
  -7   4   4       20.47       23.06      2.72 o
  -6   4   4       51.52       50.88      2.72 o
  -5   4   4      258.63      256.82      3.77 o
  -4   4   4      504.79      523.93      6.01 o
  -3   4   4      129.86      119.22      2.29 o
  -2   4   4      440.10      429.62      4.16 o
  -1   4   4      518.51      529.82      5.68 o
   0   4   4      160.44      180.46      3.76 o
   1   4   4       28.28       28.82      3.69 o
   2   4   4       64.33       69.13      4.51 o
   3   4   4      154.77      140.04      4.69 o
   4   4   4       22.81       25.68      3.02 o
   5   4   4      105.35      115.41      5.14 o
   6   4   4       71.47       79.41      5.06 o
  -8   5   4       12.89       13.76      3.15 o
  -7   5   4        0.02        0.53      2.07 o
  -6   5   4       73.27       69.57      2.94 o
  -5   5   4      154.02      139.03      3.12 o
  -4   5   4       20.11       21.31      1.92 o
  -3   5   4      196.53      193.26      2.89 o
  -2   5   4      843.12      818.96      4.85 o
  -1   5   4       24.50       23.63      2.62 o
   0   5   4      237.22      236.72      4.01 o
   1   5   4        0.59        2.59      2.21 o
   2   5   4       33.33       40.31      4.34 o
   3   5   4      306.94      251.88      8.93 o
   4   5   4        8.34        6.95      3.33 o
   5   5   4        6.10       15.59      3.63 o
  -8   6   4        9.51       10.60      2.86 o
  -7   6   4       34.90       34.28      2.67 o
  -6   6   4       35.07       35.20      2.38 o
  -5   6   4       98.98      102.69      2.82 o
  -4   6   4      243.22      248.27      4.22 o
  -3   6   4      189.55      192.94      4.77 o
  -2   6   4      387.48      384.95      6.55 o
  -1   6   4      158.68      148.76      4.19 o
   0   6   4      423.19      411.35      6.08 o
   1   6   4       69.73       63.84      3.05 o
   2   6   4       33.71       40.28      4.66 o
   3   6   4      195.27      186.95      6.09 o
   4   6   4       77.83       63.97      7.10 o
   5   6   4        1.20        4.42      3.78 o
  -7   7   4       39.20       38.20      4.68 o
  -6   7   4       15.78       18.22      3.12 o
  -5   7   4       16.60       17.46      2.89 o
  -4   7   4       62.68       64.66      2.91 o
  -3   7   4      789.77      800.81      7.23 o
  -2   7   4     1410.73     1401.58     14.21 o
  -1   7   4      180.95      191.20      4.66 o
   0   7   4      232.68      229.84      4.51 o
   1   7   4        3.76        4.23      2.60 o
   2   7   4        0.42        5.60      2.86 o
   3   7   4        2.02        7.00      4.81 o
   4   7   4       73.56       74.87      6.08 o
  -7   8   4       77.84       80.17      6.09 o
  -6   8   4       13.02       14.69      3.32 o
  -5   8   4       52.33       51.02      4.41 o
  -4   8   4       48.15       47.21      3.73 o
  -3   8   4       60.82       55.43      3.72 o
  -2   8   4      128.07      146.93     14.90 o
  -1   8   4      116.13      113.03      5.53 o
   0   8   4      205.78      200.39      5.06 o
   1   8   4       42.81       38.90      5.57 o
   2   8   4        0.11        3.33      3.08 o
  -5   9   4       88.53       86.38      4.31 o
  -4   9   4        2.24        0.62      3.17 o
  -3   9   4       24.10       26.46      3.57 o
  -2   9   4        8.61       10.39      4.37 o
  -1   9   4        2.86        2.14      3.14 o
   0   9   4       10.82       14.54      3.03 o
  -1 -10   5       63.40       86.17      5.28 o
   0 -10   5       42.92       41.51      5.22 o
   1 -10   5      117.60      110.23      6.34 o
   2 -10   5      138.27      143.35      6.84 o
   3 -10   5       38.03       38.45      5.00 o
   4 -10   5      233.95      256.81      8.35 o
  -3  -9   5       26.45       35.93      5.02 o
  -2  -9   5       26.30       23.93      3.51 o
  -1  -9   5        0.86        0.97      3.09 o
   0  -9   5       18.19       17.59      3.24 o
   1  -9   5       20.50       21.90      4.65 o
   2  -9   5        0.06        1.11      4.55 o
   3  -9   5       77.23       73.43      5.28 o
   4  -9   5      385.63      390.39     10.08 o
   5  -9   5        0.09        1.93      4.62 o
   6  -9   5       46.33       48.97      5.35 o
  -4  -8   5      122.75      141.87      7.33 o
  -3  -8   5       29.92       29.06      3.76 o
  -2  -8   5      165.20      149.26      4.65 o
  -1  -8   5      108.01      119.60      4.28 o
   0  -8   5       13.78       15.60      2.23 o
   1  -8   5      141.73      132.95      8.79 o
   2  -8   5      321.84      281.13      7.74 o
   3  -8   5        6.12        4.27      3.91 o
   4  -8   5      114.76      114.66      5.89 o
   5  -8   5        0.93        1.24      4.31 o
   6  -8   5       95.22       92.60      5.81 o
   7  -8   5       54.40       67.28      5.88 o
  -5  -7   5        0.23        0.37      4.58 o
  -4  -7   5      471.22      490.01     10.17 o
  -3  -7   5      103.18      101.22      4.98 o
  -2  -7   5      251.48      244.58      4.09 o
  -1  -7   5      327.14      318.84      5.80 o
   0  -7   5      111.09      106.42      3.50 o
   1  -7   5      414.58      403.38      5.15 o
   2  -7   5       76.68       85.05      3.18 o
   3  -7   5        8.14        8.25      4.06 o
   4  -7   5      473.49      474.99     18.02 o
   5  -7   5       12.81       14.26      3.36 o
   6  -7   5       25.36       23.38      3.20 o
   7  -7   5       38.62       42.99      3.77 o
  -6  -6   5       87.05       86.32      6.09 o
  -5  -6   5       48.33       51.91      5.47 o
  -4  -6   5        0.51        1.91      2.52 o
  -3  -6   5       86.71       96.89      4.08 o
  -2  -6   5        0.37        3.53      2.82 o
  -1  -6   5      639.89      649.54      6.17 o
   0  -6   5      304.17      292.77      4.05 o
   1  -6   5       63.90       67.51      2.01 o
   2  -6   5      123.94      122.60      3.29 o
   3  -6   5      303.53      293.66      7.09 o
   4  -6   5      489.42      486.05      6.23 o
   5  -6   5        4.42        5.46      2.70 o
   6  -6   5       50.39       50.72      3.36 o
   7  -6   5       43.25       45.84      3.57 o
   8  -6   5       34.50       48.31      5.39 o
  -7  -5   5        3.29        7.00      4.85 o
  -6  -5   5       11.98       10.95      4.40 o
  -5  -5   5        0.32        1.07      2.45 o
  -4  -5   5      298.32      296.74      4.19 o
  -3  -5   5       15.48       16.39      1.28 o
  -2  -5   5      178.79      175.47      4.10 o
  -1  -5   5       73.26       70.02      2.75 o
   0  -5   5      241.82      247.40      3.37 o
   1  -5   5      489.45      504.79      6.13 o
   2  -5   5       22.00       17.28      1.09 o
   3  -5   5      401.47      389.43      4.23 o
   4  -5   5       10.02        8.86      2.41 o
   5  -5   5      141.98      125.14      3.94 o
   6  -5   5        3.16        2.35      2.67 o
   7  -5   5        2.71        1.74      3.83 o
   8  -5   5       39.26       41.91      4.76 o
  -7  -4   5      162.41      169.83      5.53 o
  -6  -4   5        8.46        6.61      2.80 o
  -5  -4   5        0.73        0.22      2.49 o
  -4  -4   5      743.28      727.56      5.92 o
  -3  -4   5       70.78       67.47      3.12 o
  -2  -4   5       17.64       14.27      1.42 o
  -1  -4   5      420.54      390.87      3.49 o
   0  -4   5      408.27      469.01      2.88 o
   1  -4   5      153.23      167.81      2.66 o
   2  -4   5      350.84      335.16      5.45 o
   3  -4   5        0.06        1.84      1.96 o
   4  -4   5      376.55      372.15      6.33 o
   5  -4   5       11.09       10.76      2.62 o
   6  -4   5       53.35       52.47      3.29 o
   7  -4   5       93.10       95.46      5.78 o
   8  -4   5      148.87      142.12      6.63 o
  -8  -3   5       31.35       31.73      3.61 o
  -7  -3   5       79.60       79.87      4.22 o
  -6  -3   5       95.02      106.10      4.21 o
  -5  -3   5        3.82        7.93      2.13 o
  -4  -3   5      465.27      478.31      5.74 o
  -3  -3   5       40.56       42.14      2.10 o
  -2  -3   5     1502.30     1544.14     11.58 o
  -1  -3   5     2892.89     2910.11     12.17 o
   0  -3   5      232.26      232.17      2.66 o
   1  -3   5       50.05       38.48      0.90 o
   2  -3   5      520.44      509.62      5.08 o
   3  -3   5      566.89      607.39      3.93 o
   4  -3   5       39.69       35.83      1.67 o
   5  -3   5        0.30        1.90      2.32 o
   6  -3   5      155.23      138.88      3.94 o
   7  -3   5      310.51      293.41      9.19 o
   8  -3   5       47.00       46.56      6.00 o
  -8  -2   5        7.41       11.10      3.48 o
  -7  -2   5       25.84       29.59      3.46 o
  -6  -2   5      394.48      368.75      6.17 o
  -5  -2   5      239.58      223.99      4.73 o
  -4  -2   5      518.92      505.49      5.01 o
  -3  -2   5      129.80      142.39      4.37 o
  -2  -2   5      310.45      316.83      2.95 o
  -1  -2   5       32.36       44.10      1.85 o
   0  -2   5       19.62       19.73      1.04 o
   1  -2   5        3.93        5.20      1.06 o
   2  -2   5     3600.74     3812.16     17.50 o
   3  -2   5      501.21      513.11      5.80 o
   4  -2   5       51.53       47.77      2.13 o
   5  -2   5       53.36       52.98      2.30 o
   6  -2   5       26.03       27.66      3.51 o
   7  -2   5       15.24       15.19      3.89 o
   8  -2   5       18.35       18.15      4.71 o
  -9  -1   5      113.45      113.29      5.05 o
  -8  -1   5      106.70      101.81      4.54 o
  -7  -1   5      222.84      232.52      5.53 o
  -6  -1   5        0.05        1.98      2.69 o
  -5  -1   5      285.88      287.69      4.94 o
  -4  -1   5      360.82      354.44      3.49 o
  -3  -1   5        4.22        3.22      1.29 o
  -2  -1   5     1005.07     1016.12      7.22 o
  -1  -1   5      167.00      125.17      2.94 o
   0  -1   5     4725.72     4777.81     40.40 o
   1  -1   5      162.22      185.74      3.30 o
   2  -1   5      483.78      574.85      5.01 o
   3  -1   5      192.12      174.47      3.51 o
   4  -1   5      365.75      359.96      4.01 o
   5  -1   5      120.17      119.87      2.83 o
   6  -1   5        7.89        8.68      2.43 o
   7  -1   5       13.02       16.63      3.14 o
   8  -1   5        1.29        4.53      4.15 o
  -9   0   5      170.41      171.08     14.39 o
  -8   0   5       20.28       25.86      3.57 o
  -7   0   5       36.23       42.93      3.49 o
  -6   0   5       35.77       35.90      2.70 o
  -5   0   5       83.75       83.83      2.20 o
  -4   0   5      428.58      426.97      7.49 o
  -3   0   5        4.20        5.37      1.97 o
  -2   0   5        1.70        4.57      1.77 o
  -1   0   5     1393.62     1373.09     10.72 o
   0   0   5      705.71      738.04      4.78 o
   1   0   5       77.55       95.11      2.27 o
   2   0   5      326.09      308.42      4.04 o
   3   0   5      194.74      208.88      4.30 o
   4   0   5       75.44       75.22      3.06 o
   5   0   5      778.70      754.71      8.11 o
   6   0   5      126.19      125.75      3.91 o
   7   0   5      348.67      347.32      5.82 o
   8   0   5        4.08        8.02      4.40 o
  -9   1   5       12.84       12.77      4.82 o
  -8   1   5       22.55       22.93      3.24 o
  -7   1   5      129.66      121.60      4.10 o
  -6   1   5       36.23       34.26      2.31 o
  -5   1   5       69.00       72.76      2.97 o
  -4   1   5     4930.32     5022.53     53.67 o
  -3   1   5     5268.64     5089.04     27.32 o
  -2   1   5        2.63        2.45      2.06 o
  -1   1   5      294.27      269.12      4.45 o
   0   1   5      706.55      720.73      6.34 o
   1   1   5       88.57       79.61      2.23 o
   2   1   5      298.61      298.91      6.00 o
   3   1   5      206.92      202.00      3.48 o
   4   1   5     1677.19     1653.77     12.29 o
   5   1   5     1153.46     1122.86     14.76 o
   6   1   5      148.08      139.52      5.79 o
   7   1   5       63.21       61.86      3.63 o
  -9   2   5       61.56       60.40      7.68 o
  -8   2   5      111.44       79.46      8.48 o
  -7   2   5      152.00      153.31      3.85 o
  -6   2   5       78.42       81.38      3.42 o
  -5   2   5      131.98      132.23      4.90 o
  -4   2   5        0.74        3.87      1.70 o
  -3   2   5       10.39       10.68      1.99 o
  -2   2   5      282.20      314.55      4.41 o
  -1   2   5      851.94      810.75     11.43 o
   0   2   5      406.72      451.97      5.29 o
   1   2   5        2.61        3.65      1.42 o
   2   2   5       60.47       46.02      2.43 o
   3   2   5      243.27      230.00      4.77 o
   4   2   5      129.79      128.50      4.46 o
   5   2   5      215.51      209.81      5.26 o
   6   2   5        0.04        4.47      3.73 o
   7   2   5      180.88      172.54      5.16 o
  -9   3   5       15.15       23.41      8.00 o
  -8   3   5       11.36       14.84      6.57 o
  -7   3   5        3.81        6.52      2.64 o
  -6   3   5       16.32       20.03      2.80 o
  -5   3   5        8.89        8.77      2.32 o
  -4   3   5       14.11       10.84      2.25 o
  -3   3   5       19.17       17.56      1.59 o
  -2   3   5       77.94       68.01      5.16 o
  -1   3   5      157.62      128.14      4.41 o
   0   3   5      962.09     1075.67      8.19 o
   1   3   5       35.37       42.66      3.16 o
   2   3   5      641.83      642.28      8.67 o
   3   3   5        1.66        5.08      3.90 o
   4   3   5       33.05       36.53      3.30 o
   5   3   5       49.56       46.65      4.13 o
   6   3   5        6.88       11.68      3.87 o
  -9   4   5      134.39      110.98     12.69 o
  -8   4   5        1.46        2.00      3.00 o
  -7   4   5       85.14       81.15      4.83 o
  -6   4   5        0.02        1.88      2.57 o
  -5   4   5      175.62      162.16      3.46 o
  -4   4   5        6.66        8.14      1.62 o
  -3   4   5      302.77      303.51      4.77 o
  -2   4   5      111.79      114.28      3.03 o
  -1   4   5      474.71      434.83      5.60 o
   0   4   5       28.00       36.12      3.09 o
   1   4   5       27.81       30.40      3.92 o
   2   4   5       27.73       30.39      4.68 o
   3   4   5       28.61       34.17      4.39 o
   4   4   5      172.43      189.70      7.24 o
   5   4   5      289.92      283.26      6.05 o
   6   4   5        0.29        2.55      3.37 o
  -8   5   5       12.87       17.05      2.81 o
  -7   5   5        6.23        7.17      2.52 o
  -6   5   5      445.71      439.82      5.04 o
  -5   5   5        0.06        1.34      1.98 o
  -4   5   5      239.82      240.43      3.45 o
  -3   5   5       27.50       30.44      2.32 o
  -2   5   5        4.52        6.86      2.27 o
  -1   5   5      424.69      411.63      5.86 o
   0   5   5      269.77      251.94      5.26 o
   1   5   5       18.70       23.95      3.57 o
   2   5   5      146.52      158.21      7.89 o
   3   5   5        3.22        5.41      4.01 o
   4   5   5      131.38      122.49      4.32 o
   5   5   5      165.60      161.39      8.44 o
  -8   6   5       33.64       28.41      3.81 o
  -7   6   5        1.76        3.39      2.89 o
  -6   6   5       41.96       45.40      3.60 o
  -5   6   5       59.24       56.92      2.94 o
  -4   6   5       67.77       61.42      2.84 o
  -3   6   5      264.65      268.46      4.60 o
  -2   6   5       45.87       46.83      2.78 o
  -1   6   5      135.35      139.96      4.28 o
   0   6   5      229.84      220.89      4.52 o
   1   6   5       32.02       28.97      3.89 o
   2   6   5      253.18      262.30      6.08 o
   3   6   5        1.32        6.24      3.77 o
   4   6   5       12.15       17.05      4.21 o
  -7   7   5        2.65        5.40      3.85 o
  -6   7   5       13.97       12.00      3.13 o
  -5   7   5       30.44       28.78      2.59 o
  -4   7   5      171.61      172.76      5.27 o
  -3   7   5      162.58      165.00      4.71 o
  -2   7   5      149.99      151.48      4.59 o
  -1   7   5        7.84        9.37      2.84 o
   0   7   5      111.22      104.31      3.70 o
   1   7   5       15.32       17.12      3.81 o
   2   7   5        6.48        6.08      3.21 o
   3   7   5        0.05       -0.10      3.45 o
  -6   8   5       90.57       93.43      4.47 o
  -5   8   5        5.82        8.30      3.64 o
  -4   8   5      177.77      183.62      5.43 o
  -3   8   5        1.81        4.25      2.92 o
  -2   8   5      100.04      114.75      4.58 o
  -1   8   5      331.10      318.70     10.52 o
   0   8   5       18.20       14.44      3.41 o
   1   8   5       10.00        7.73      3.29 o
   2   8   5      105.52      109.99      4.88 o
  -4   9   5        1.27        4.15      3.51 o
  -3   9   5      113.29      113.43      4.92 o
  -2   9   5        2.97        7.65      3.44 o
  -1   9   5      191.70      185.47      8.83 o
  -1 -10   6       89.59      103.11      5.76 o
   0 -10   6      120.53      125.05      6.32 o
   1 -10   6       41.72       50.67      5.58 o
   2 -10   6      200.21      211.34      7.82 o
   3 -10   6      188.90      186.15      7.78 o
   4 -10   6       18.69       26.43      5.43 o
  -3  -9   6       21.40       27.88      5.00 o
  -2  -9   6      174.63      176.60      5.31 o
  -1  -9   6       34.77       33.98      4.68 o
   0  -9   6       27.98       27.64      3.50 o
   1  -9   6       42.17       44.23      5.40 o
   2  -9   6      277.31      267.91      8.21 o
   3  -9   6      217.34      221.39      7.83 o
   4  -9   6        0.55        2.21      4.32 o
   5  -9   6      163.56      191.04      7.69 o
  -4  -8   6        0.24        5.14      4.81 o
  -3  -8   6       33.47       34.62      3.50 o
  -2  -8   6       27.77       31.97      3.54 o
  -1  -8   6      178.60      156.66      4.56 o
   0  -8   6       47.09       39.59      2.77 o
   1  -8   6      784.68      726.83     16.19 o
   2  -8   6       98.07      101.60      5.64 o
   3  -8   6      139.48      151.83      6.64 o
   4  -8   6       11.38        9.98      4.89 o
   5  -8   6       89.58       81.35      5.61 o
   6  -8   6       39.97       51.59      5.17 o
  -5  -7   6      175.00      163.91      7.51 o
  -4  -7   6       74.26       75.47      5.87 o
  -3  -7   6      102.89      100.44      4.17 o
  -2  -7   6      271.91      263.32      5.47 o
  -1  -7   6      382.94      357.73      5.20 o
   0  -7   6       15.02       13.11      2.35 o
   1  -7   6       93.78       86.00      5.02 o
   2  -7   6       43.58       41.11      4.55 o
   3  -7   6      326.36      325.86      7.98 o
   4  -7   6      143.25      138.50      6.18 o
   5  -7   6      244.67      236.76      7.09 o
   6  -7   6        2.47        8.69      3.82 o
   7  -7   6       20.63       18.84      4.27 o
  -6  -6   6        0.66        3.14      4.96 o
  -5  -6   6      263.89      253.40      7.72 o
  -4  -6   6       92.91       93.21      6.63 o
  -3  -6   6      831.86      824.65      8.63 o
  -2  -6   6      825.20      847.35     10.21 o
  -1  -6   6       17.57       18.12      2.59 o
   0  -6   6      144.27      136.28      4.64 o
   1  -6   6       11.96       14.35      1.80 o
   2  -6   6        9.76       10.76      1.38 o
   3  -6   6     1192.98     1145.00     12.11 o
   4  -6   6        7.02        9.17      2.63 o
   5  -6   6       75.24       70.62      3.53 o
   6  -6   6      129.92      134.05      4.72 o
   7  -6   6       32.31       38.65      3.55 o
  -7  -5   6      107.57      108.86      9.93 o
  -6  -5   6       33.44       35.85      5.10 o
  -5  -5   6      837.22      855.26     12.23 o
  -4  -5   6      133.96      131.68      4.55 o
  -3  -5   6      293.90      286.02      5.35 o
  -2  -5   6      315.00      314.18      5.18 o
  -1  -5   6       95.42       99.28      2.38 o
   0  -5   6      431.58      440.11      4.13 o
   1  -5   6      566.45      520.93     10.12 o
   2  -5   6      160.92      147.75      5.56 o
   3  -5   6     1640.30     1631.74      8.71 o
   4  -5   6      344.08      356.52     10.05 o
   5  -5   6        6.75        5.64      2.75 o
   6  -5   6       39.03       41.35      3.23 o
   7  -5   6       15.24       15.50      4.22 o
   8  -5   6      158.26      147.91      7.21 o
  -7  -4   6      185.89      184.55      5.52 o
  -6  -4   6       44.37       44.86      3.45 o
  -5  -4   6      241.65      236.98      4.68 o
  -4  -4   6      188.48      190.98      3.90 o
  -3  -4   6      904.36      946.03      9.14 o
  -2  -4   6      167.88      144.49      4.50 o
  -1  -4   6     1255.02     1390.56     11.15 o
   0  -4   6      332.92      321.60      5.55 o
   1  -4   6      252.93      240.73      2.40 o
   2  -4   6       69.29       61.01      2.15 o
   3  -4   6        4.93        8.76      2.33 o
   4  -4   6      156.10      153.84      4.04 o
   5  -4   6      119.11      107.90      3.84 o
   6  -4   6        5.09        5.42      2.55 o
   7  -4   6       22.93       13.88      4.69 o
   8  -4   6        8.74       12.91      4.99 o
  -8  -3   6       38.08       38.31      3.88 o
  -7  -3   6      146.64      143.88      4.98 o
  -6  -3   6        1.71        3.45      2.72 o
  -5  -3   6      153.65      150.80      4.25 o
  -4  -3   6        2.28        2.58      2.48 o
  -3  -3   6      166.03      162.53      2.89 o
  -2  -3   6       30.28       36.28      2.67 o
  -1  -3   6       12.59        8.83      1.90 o
   0  -3   6       24.36       24.59      1.53 o
   1  -3   6      557.97      545.02      3.71 o
   2  -3   6       10.36        6.02      1.08 o
   3  -3   6        3.90        2.65      1.04 o
   4  -3   6        6.52        3.87      1.76 o
   5  -3   6       39.71       36.47      2.87 o
   6  -3   6       39.67       40.30      9.03 o
   7  -3   6      223.83      208.83     14.87 o
   8  -3   6       22.45       24.72      5.28 o
  -8  -2   6       75.28       72.46      4.46 o
  -7  -2   6        4.32        6.87      3.28 o
  -6  -2   6      230.00      224.07      5.14 o
  -5  -2   6      158.10      158.03      3.68 o
  -4  -2   6      142.26      127.15      3.97 o
  -3  -2   6      179.38      189.45      3.55 o
  -2  -2   6       50.82       55.27      3.24 o
  -1  -2   6      520.69      540.85      7.36 o
   0  -2   6      230.90      233.28      2.63 o
   1  -2   6       30.18       36.36      1.45 o
   2  -2   6       22.29       32.70      1.79 o
   3  -2   6      104.86       84.49      2.38 o
   4  -2   6      223.92      245.72      3.68 o
   5  -2   6       72.67       68.44      2.63 o
   6  -2   6       18.30       19.88      3.82 o
   7  -2   6        4.95        6.99      4.41 o
   8  -2   6       63.00       64.69      5.59 o
  -9  -1   6       12.51       12.90      4.06 o
  -8  -1   6       22.18       23.19      3.46 o
  -7  -1   6      636.03      612.54      8.66 o
  -6  -1   6       17.75       17.39      2.62 o
  -5  -1   6      446.43      440.75      7.03 o
  -4  -1   6       32.58       34.81      2.12 o
  -3  -1   6      912.66      920.53     11.59 o
  -2  -1   6       59.55       76.01      2.49 o
  -1  -1   6       15.08       22.47      1.87 o
   0  -1   6       23.12       15.68      1.79 o
   1  -1   6     1351.47     1426.87     13.65 o
   2  -1   6       52.16       64.92      2.59 o
   3  -1   6      411.64      434.67      4.39 o
   4  -1   6      294.23      287.20      3.98 o
   5  -1   6       52.20       52.55      3.53 o
   6  -1   6      165.65      155.31      6.21 o
   7  -1   6        0.16        0.19      3.11 o
  -9   0   6        2.00        7.97      4.66 o
  -8   0   6      185.90      185.20      6.58 o
  -7   0   6       54.97       58.81      3.53 o
  -6   0   6       16.87       18.42      2.91 o
  -5   0   6      434.59      443.48      5.17 o
  -4   0   6      125.91      109.70      7.29 o
  -3   0   6     5047.29     5375.38     31.33 o
  -2   0   6       49.11       50.14      4.21 o
  -1   0   6       33.15       33.37      1.88 o
   0   0   6       99.48      120.47      2.52 o
   1   0   6      242.16      224.13      3.18 o
   2   0   6      459.19      418.12      4.82 o
   3   0   6      990.22      959.94      7.61 o
   4   0   6      825.51      795.22      5.74 o
   5   0   6      378.89      381.26      6.26 o
   6   0   6       26.83       30.24      3.75 o
   7   0   6       66.05       77.84      4.46 o
  -9   1   6        0.08        2.41      7.49 o
  -8   1   6      103.56       96.79      5.07 o
  -7   1   6        0.01        2.88      2.87 o
  -6   1   6      389.24      380.99      7.71 o
  -5   1   6      157.65      168.95      4.90 o
  -4   1   6      529.92      554.70      7.09 o
  -3   1   6     1551.51     1628.92     11.29 o
  -2   1   6       19.87       32.54      3.36 o
  -1   1   6        3.48        3.51      1.35 o
   0   1   6       14.78       20.23      1.30 o
   1   1   6      195.15      188.08      2.96 o
   2   1   6        0.13        3.36      2.22 o
   3   1   6     1791.07     1749.19     15.97 o
   4   1   6      878.83      861.30      7.33 o
   5   1   6       38.30       37.36      3.60 o
   6   1   6       16.63       20.25      3.64 o
   7   1   6        4.95        3.68      3.18 o
  -9   2   6        2.09        0.49      6.58 o
  -8   2   6       46.12       37.67      6.94 o
  -7   2   6        1.02        4.58      2.22 o
  -6   2   6      152.11      139.14      3.82 o
  -5   2   6        4.41        3.68      2.46 o
  -4   2   6      256.63      276.02      4.68 o
  -3   2   6      269.22      270.05      5.73 o
  -2   2   6        7.31        7.53      1.36 o
  -1   2   6      403.39      373.51      8.74 o
   0   2   6       67.46       54.03      3.85 o
   1   2   6        0.05        2.61      1.91 o
   2   2   6       19.19       16.46      2.23 o
   3   2   6       81.21       89.83      3.85 o
   4   2   6        0.86        3.79      2.87 o
   5   2   6      206.66      204.32      4.36 o
   6   2   6       99.89       96.62      3.75 o
  -9   3   6      104.51       71.86      9.07 o
  -8   3   6      213.24      182.44     26.70 o
  -7   3   6       94.54       88.23      3.94 o
  -6   3   6       19.27       22.27      2.91 o
  -5   3   6       22.56       19.93      2.77 o
  -4   3   6      264.08      258.48      5.47 o
  -3   3   6       45.76       39.31      1.82 o
  -2   3   6      503.09      531.60      6.10 o
  -1   3   6       39.08       46.88      3.90 o
   0   3   6      318.98      348.13      8.78 o
   1   3   6        0.14        2.98      1.36 o
   2   3   6       89.04       85.33      3.11 o
   3   3   6      225.16      229.48      4.72 o
   4   3   6      125.44      119.81      4.17 o
   5   3   6       34.57       35.16      3.23 o
   6   3   6      254.78      273.77      7.05 o
  -8   4   6       54.81       60.33      4.14 o
  -7   4   6       25.99       22.14      2.65 o
  -6   4   6       72.14       64.51      3.85 o
  -5   4   6        1.09        3.39      2.09 o
  -4   4   6      176.27      176.82      3.63 o
  -3   4   6       72.02       76.76      2.08 o
  -2   4   6     1534.33     1574.49     12.78 o
  -1   4   6      474.47      463.73      7.73 o
   0   4   6      293.19      290.52      6.25 o
   1   4   6       13.72       16.63      3.43 o
   2   4   6        0.35        4.04      4.35 o
   3   4   6      112.06      120.88      6.57 o
   4   4   6      146.90      136.85      5.85 o
   5   4   6       30.68       36.99      3.87 o
  -8   5   6      101.56       91.89      6.53 o
  -7   5   6      107.18      101.93      4.84 o
  -6   5   6        3.44        6.09      2.75 o
  -5   5   6       70.63       69.02      5.52 o
  -4   5   6        7.74        7.50      2.49 o
  -3   5   6        0.04        2.54      2.84 o
  -2   5   6      349.29      327.60      7.19 o
  -1   5   6      445.78      444.60      8.13 o
   0   5   6      332.75      321.64      6.15 o
   1   5   6      513.96      486.20      7.41 o
   2   5   6        1.79        4.70      3.68 o
   3   5   6       31.70       41.24      4.95 o
   4   5   6        3.03        4.55      4.51 o
   5   5   6        1.72        5.99      4.08 o
  -8   6   6       36.68       37.87      4.08 o
  -7   6   6       16.11       16.52      3.81 o
  -6   6   6        1.30        1.28      2.84 o
  -5   6   6       18.72       19.85      2.60 o
  -4   6   6       22.32       22.21      2.67 o
  -3   6   6        0.13        2.85      2.59 o
  -2   6   6       53.86       49.75      3.19 o
  -1   6   6       87.90       76.13      4.84 o
   0   6   6       84.30       83.83      4.97 o
   1   6   6       84.69       72.10      4.42 o
   2   6   6        9.15        7.78      3.59 o
   3   6   6       20.15       29.63      4.03 o
   4   6   6       15.22       15.65      4.66 o
  -7   7   6        5.81        8.58      4.18 o
  -6   7   6       14.31       16.96      3.43 o
  -5   7   6        4.39        5.91      2.37 o
  -4   7   6       74.32       78.00      3.35 o
  -3   7   6       93.95       97.80      3.62 o
  -2   7   6      232.30      216.87      5.06 o
  -1   7   6       25.26       27.63      4.06 o
   0   7   6      150.21      149.34      5.32 o
   1   7   6      152.82      144.42      5.44 o
   2   7   6        1.08        0.34      4.71 o
  -6   8   6       15.97       18.38      3.22 o
  -5   8   6      253.33      256.65      6.53 o
  -4   8   6      143.23      150.77      5.33 o
  -3   8   6      354.76      365.71      7.36 o
  -2   8   6      127.04      136.25      5.18 o
  -1   8   6        2.52        9.15      6.89 o
   0   8   6      187.42      181.73     10.88 o
   1   8   6      140.74      143.92      5.69 o
  -1 -10   7       62.94       62.77      5.23 o
   0 -10   7       15.19       14.82      5.18 o
   1 -10   7       31.89       36.80      5.56 o
   2 -10   7      170.24      194.70      7.69 o
   3 -10   7       18.19       25.05      6.15 o
  -3  -9   7        2.38        5.80      4.74 o
  -2  -9   7       56.76       62.55      4.16 o
  -1  -9   7      120.81      100.96     10.31 o
   0  -9   7       98.97       84.02      5.86 o
   1  -9   7       66.69       70.31      5.91 o
   2  -9   7       72.62       83.00      6.10 o
   3  -9   7       14.48       15.05      4.83 o
   4  -9   7       86.12       73.92      8.51 o
   5  -9   7       68.93       76.81      6.31 o
  -4  -8   7       12.32       13.88      4.88 o
  -3  -8   7       42.91       43.69      3.89 o
  -2  -8   7        4.92        6.63      3.01 o
  -1  -8   7       90.52       85.91      4.10 o
   0  -8   7        0.06        4.22      2.97 o
   1  -8   7       85.80       76.46      4.82 o
   2  -8   7      243.17      241.36      7.68 o
   3  -8   7       47.25       49.92      5.05 o
   4  -8   7       54.75       60.28      5.57 o
   5  -8   7        0.71        0.11      4.13 o
   6  -8   7       23.69       18.18      5.23 o
  -5  -7   7        4.34        8.51      5.32 o
  -4  -7   7       33.31       41.04      4.87 o
  -3  -7   7      111.90      112.46      4.42 o
  -2  -7   7        9.99       10.46      2.91 o
  -1  -7   7       60.79       57.76      3.08 o
   0  -7   7      582.59      538.18      8.23 o
   1  -7   7       30.53       38.07      3.17 o
   2  -7   7      253.60      249.96     10.42 o
   3  -7   7       39.90       41.23      5.23 o
   4  -7   7      233.01      242.97      7.58 o
   5  -7   7       27.25       28.58      5.02 o
   6  -7   7       30.11       38.88     10.02 o
   7  -7   7       67.09       77.06     11.97 o
  -6  -6   7      307.31      309.78      9.59 o
  -5  -6   7       19.29       24.32      5.03 o
  -4  -6   7     1482.20     1492.40     11.92 o
  -3  -6   7       60.54       62.73      3.77 o
  -2  -6   7       26.24       25.33      3.14 o
  -1  -6   7      310.11      296.47      5.96 o
   0  -6   7      335.39      332.39      4.21 o
   1  -6   7      265.42      255.48      3.51 o
   2  -6   7     1297.19     1308.10     13.54 o
   3  -6   7      321.66      308.98      6.13 o
   4  -6   7     1757.27     1692.93     17.33 o
   5  -6   7        6.38       10.19      2.86 o
   6  -6   7        5.30        1.30      2.87 o
   7  -6   7       21.61       24.86      4.81 o
  -7  -5   7       89.18       94.03      7.12 o
  -6  -5   7        4.84        5.65      4.25 o
  -5  -5   7       16.11       17.87      4.13 o
  -4  -5   7        0.07        1.27      2.99 o
  -3  -5   7       23.83       21.94      3.28 o
  -2  -5   7      109.37      117.77      3.02 o
  -1  -5   7      418.01      398.66      4.04 o
   0  -5   7       26.81       24.55      2.28 o
   1  -5   7      130.05      128.96      2.83 o
   2  -5   7      817.18      814.94      7.62 o
   3  -5   7      172.41      167.73      3.58 o
   4  -5   7       56.54       54.75      3.99 o
   5  -5   7        8.73        7.34      2.70 o
   6  -5   7      135.07      126.61      4.51 o
   7  -5   7        0.33       -0.32      4.19 o
  -7  -4   7        2.34        2.49      4.94 o
  -6  -4   7      129.33      126.35      5.67 o
  -5  -4   7        7.07        8.75      3.24 o
  -4  -4   7      129.54      135.66      3.54 o
  -3  -4   7        2.19        4.04      2.14 o
  -2  -4   7      244.59      246.91      3.79 o
  -1  -4   7      512.81      508.85      5.89 o
   0  -4   7       19.59       25.28      1.62 o
   1  -4   7      303.46      296.85      2.49 o
   2  -4   7      393.44      409.65      4.32 o
   3  -4   7      133.88      125.31      3.15 o
   4  -4   7       22.89       22.19      2.97 o
   5  -4   7       10.72        9.85      2.76 o
   6  -4   7        2.42        1.24      2.58 o
   7  -4   7       26.23       26.96      4.36 o
  -8  -3   7       11.50       10.68      3.58 o
  -7  -3   7        0.04        2.48      3.00 o
  -6  -3   7      153.82      152.28      6.14 o
  -5  -3   7      158.81      155.06      4.63 o
  -4  -3   7       72.00       72.00      3.43 o
  -3  -3   7       17.59       11.51      2.93 o
  -2  -3   7     1821.02     1892.72     16.17 o
  -1  -3   7      573.42      601.47      7.73 o
   0  -3   7       71.66       75.59      2.16 o
   1  -3   7       65.42       59.91      1.31 o
   2  -3   7      704.96      678.71      7.68 o
   3  -3   7       21.63       20.12      2.80 o
   4  -3   7        3.39        6.80      1.88 o
   5  -3   7        0.18        0.62      2.61 o
   6  -3   7        0.67        0.89      3.69 o
   7  -3   7        6.39        6.98      4.61 o
  -8  -2   7       19.17       18.78      3.74 o
  -7  -2   7      188.43      196.81      7.15 o
  -6  -2   7      483.60      480.13      7.28 o
  -5  -2   7      122.62      119.38      5.63 o
  -4  -2   7      104.05      106.31      2.62 o
  -3  -2   7      613.29      560.99      6.31 o
  -2  -2   7      123.91      129.45      3.63 o
  -1  -2   7      596.82      578.30      7.21 o
   0  -2   7      587.77      619.56      4.67 o
   1  -2   7      291.03      272.26      3.35 o
   2  -2   7      854.51      878.76      6.41 o
   3  -2   7       25.54       35.39      2.24 o
   4  -2   7       32.93       24.75      2.33 o
   5  -2   7      294.35      282.24      5.81 o
   6  -2   7        3.59        6.24      4.38 o
   7  -2   7        0.19        5.49      4.63 o
  -8  -1   7        6.23        8.64      3.88 o
  -7  -1   7       66.46       70.48      4.94 o
  -6  -1   7      116.53      108.62      4.24 o
  -5  -1   7       28.88       31.92      2.24 o
  -4  -1   7      200.84      194.65      3.79 o
  -3  -1   7      397.76      386.47      4.90 o
  -2  -1   7      244.77      250.53      5.35 o
  -1  -1   7      708.41      735.29      5.30 o
   0  -1   7     1017.59     1055.84      9.44 o
   1  -1   7       66.77       57.91      2.17 o
   2  -1   7       49.16       36.69      2.23 o
   3  -1   7       74.79       78.63      2.69 o
   4  -1   7       66.78       68.05      2.79 o
   5  -1   7      238.04      233.29      5.21 o
   6  -1   7       65.54       65.96      3.88 o
   7  -1   7       86.28       91.72      6.19 o
  -9   0   7       45.80       46.16      7.89 o
  -8   0   7        1.21        3.48      4.20 o
  -7   0   7        0.18        0.65      3.13 o
  -6   0   7      425.01      417.70      9.96 o
  -5   0   7       57.42       53.32      2.54 o
  -4   0   7      223.41      220.75      4.16 o
  -3   0   7      135.24      144.83      5.45 o
  -2   0   7      210.16      182.87      3.73 o
  -1   0   7        5.79        6.96      1.68 o
   0   0   7      212.11      246.95      3.62 o
   1   0   7        4.78        4.90      2.22 o
   2   0   7      594.88      579.55      5.30 o
   3   0   7       99.78       99.59      3.48 o
   4   0   7       15.91       21.48      2.30 o
   5   0   7        1.82        6.34      3.15 o
   6   0   7       12.00       10.27      3.52 o
   7   0   7       20.12       21.15      3.55 o
  -9   1   7       13.64       10.04      7.56 o
  -8   1   7       42.93       46.06      4.37 o
  -7   1   7        5.02        5.59      2.89 o
  -6   1   7       45.93       48.62      3.77 o
  -5   1   7        3.42        6.37      2.23 o
  -4   1   7      224.39      233.08      3.82 o
  -3   1   7      395.59      427.02      5.50 o
  -2   1   7      243.66      252.75      4.40 o
  -1   1   7      327.34      310.74      3.75 o
   0   1   7      172.21      161.83      4.75 o
   1   1   7        6.45        9.48      2.05 o
   2   1   7        6.86        8.90      2.15 o
   3   1   7      576.85      563.50      6.52 o
   4   1   7      128.20      124.88      4.15 o
   5   1   7      383.86      383.42      5.82 o
   6   1   7        1.04        1.91      3.39 o
  -9   2   7       27.81       31.03      8.68 o
  -8   2   7       10.24       10.23      4.17 o
  -7   2   7        9.39        8.02      2.79 o
  -6   2   7      735.51      705.85      8.29 o
  -5   2   7       84.32       88.20      3.47 o
  -4   2   7      450.82      485.41     11.98 o
  -3   2   7      566.00      572.44      9.28 o
  -2   2   7      211.00      205.95      5.55 o
  -1   2   7      224.77      232.10      9.47 o
   0   2   7       13.12       11.06      2.68 o
   1   2   7       37.94       37.93      2.02 o
   2   2   7      845.48      833.47      9.49 o
   3   2   7       94.81       90.93      3.63 o
   4   2   7      619.12      638.84     10.57 o
   5   2   7      375.21      374.41      5.84 o
   6   2   7        0.10        2.91      3.78 o
  -8   3   7       53.86       62.33      5.53 o
  -7   3   7       39.08       39.50      3.66 o
  -6   3   7      166.29      154.55      4.77 o
  -5   3   7        1.15        0.96      2.63 o
  -4   3   7       44.49       37.48      3.53 o
  -3   3   7      179.29      177.07      2.73 o
  -2   3   7      696.27      733.94      9.58 o
  -1   3   7       37.88       36.74      3.11 o
   0   3   7       13.62       10.07      3.86 o
   1   3   7       72.42       79.24      4.15 o
   2   3   7        2.61        5.55      3.50 o
   3   3   7      196.74      183.50      6.48 o
   4   3   7       38.85       46.51      4.98 o
   5   3   7      266.37      268.70      6.55 o
  -8   4   7        0.17       -0.62      3.66 o
  -7   4   7        4.67        2.28      3.18 o
  -6   4   7       21.50       25.26      3.06 o
  -5   4   7        3.19        4.21      2.88 o
  -4   4   7      141.12      138.79      4.35 o
  -3   4   7      363.89      362.11      6.83 o
  -2   4   7      157.52      169.94      6.27 o
  -1   4   7       37.52       38.17      4.77 o
   0   4   7      200.20      179.95     10.92 o
   1   4   7       55.31       46.42      4.43 o
   2   4   7        0.21        1.76      3.67 o
   3   4   7        1.48        3.70      4.29 o
   4   4   7       52.67       62.97      5.34 o
   5   4   7      224.66      233.61      8.21 o
  -8   5   7       12.86        8.59      3.50 o
  -7   5   7        0.37        6.97      4.02 o
  -6   5   7      127.94      115.43      6.98 o
  -5   5   7        5.67        5.27      2.76 o
  -4   5   7        8.71        6.33      2.57 o
  -3   5   7      361.44      347.31      6.19 o
  -2   5   7      180.27      173.62      4.88 o
  -1   5   7      252.40      244.77      6.72 o
   0   5   7        8.94       10.46      4.55 o
   1   5   7       60.46       51.37      4.13 o
   2   5   7       47.80       40.84      4.37 o
   3   5   7      135.84      124.84      5.28 o
   4   5   7       20.37       18.51      4.44 o
  -7   6   7       12.32       19.01      3.45 o
  -6   6   7       80.87       87.76      4.16 o
  -5   6   7       10.53       12.61      3.57 o
  -4   6   7       19.77       23.39      3.26 o
  -3   6   7      171.17      179.85      5.13 o
  -2   6   7        6.56        9.21      3.31 o
  -1   6   7      313.60      326.75     18.65 o
   0   6   7      140.04      145.10      6.42 o
   1   6   7      102.18      106.85      4.90 o
   2   6   7      211.33      186.37      5.90 o
   3   6   7       89.81       86.38      5.21 o
  -6   7   7       30.47       31.33      8.19 o
  -5   7   7        0.47        3.05      3.16 o
  -4   7   7      203.06      198.45      5.42 o
  -3   7   7        8.17        7.11      3.24 o
  -2   7   7        5.73        8.33      2.95 o
  -1   7   7        7.78       12.19      4.33 o
   0   7   7      246.10      249.58      7.98 o
   1   7   7        8.52        8.31      4.01 o
   2   7   7       55.87       62.87      5.02 o
  -5   8   7       81.69       83.45      5.92 o
  -4   8   7      335.79      326.55      8.94 o
  -3   8   7        6.72        7.01      4.57 o
  -2   8   7       30.02       26.22      6.34 o
  -1   8   7       76.84       72.65      9.00 o
   0   8   7       43.47       41.78      5.35 o
   0 -10   8       52.29       46.96      5.36 o
   1 -10   8       15.76       20.38      5.62 o
   2 -10   8      156.16      183.34     11.22 o
   3 -10   8        2.34        4.89      5.27 o
  -3  -9   8      156.45      162.30      6.36 o
  -2  -9   8       69.79       68.63      7.50 o
  -1  -9   8       23.10       25.31      4.31 o
   0  -9   8        4.05        6.67      3.43 o
   1  -9   8       36.02       38.46      5.82 o
   2  -9   8       32.48       29.00      5.37 o
   3  -9   8       14.64       14.03      5.41 o
   4  -9   8        8.37       11.97      5.17 o
   5  -9   8      134.85      143.65      7.38 o
  -4  -8   8        0.08        4.06      4.19 o
  -3  -8   8       83.25       84.07      4.55 o
  -2  -8   8      110.56      108.24      7.30 o
  -1  -8   8        2.86        5.10      3.38 o
   0  -8   8      449.35      425.76      7.23 o
   1  -8   8      288.51      237.80      7.61 o
   2  -8   8        3.25        9.82      6.98 o
   3  -8   8        8.64        9.63      4.11 o
   4  -8   8       14.62       20.62      5.27 o
   5  -8   8      106.37      109.01      6.72 o
  -5  -7   8        5.99        9.18      4.41 o
  -4  -7   8       10.62       13.15      4.60 o
  -3  -7   8        9.97        7.83      3.36 o
  -2  -7   8      209.34      208.60      5.93 o
  -1  -7   8      344.39      335.73      5.33 o
   0  -7   8      523.88      530.45     12.95 o
   1  -7   8      247.94      252.17      7.76 o
   2  -7   8      101.74       91.23      8.96 o
   3  -7   8      141.03      141.10      6.58 o
   4  -7   8       22.13       27.34      4.75 o
   5  -7   8       18.87       21.99      4.61 o
   6  -7   8      256.81      266.29      8.33 o
  -6  -6   8        0.29        3.96      5.04 o
  -5  -6   8       45.18       53.55      5.19 o
  -4  -6   8        0.07        1.71      3.14 o
  -3  -6   8      118.90      132.14      5.81 o
  -2  -6   8       25.87       28.86      2.48 o
  -1  -6   8      534.00      532.80      6.73 o
   0  -6   8      307.07      302.83      5.23 o
   1  -6   8      887.91      883.53     11.65 o
   2  -6   8      655.47      657.55     21.48 o
   3  -6   8      184.74      199.73      6.87 o
   4  -6   8       28.50       30.10      4.53 o
   5  -6   8       45.96       56.18      5.20 o
   6  -6   8        1.70        3.46      3.07 o
   7  -6   8       54.14       63.52      9.66 o
  -7  -5   8       27.86       25.75      5.88 o
  -6  -5   8        0.73       -0.44      5.07 o
  -5  -5   8      293.52      288.38      5.95 o
  -4  -5   8       88.89       90.81      4.21 o
  -3  -5   8      115.40      110.69      3.73 o
  -2  -5   8        5.97        7.69      2.09 o
  -1  -5   8       38.22       42.69      2.26 o
   0  -5   8       95.46       95.56      3.23 o
   1  -5   8       68.59       65.94      1.60 o
   2  -5   8       21.14       23.03      2.03 o
   3  -5   8      191.96      190.76      3.63 o
   4  -5   8       14.34       17.95      2.42 o
   5  -5   8       17.77       15.81      3.08 o
   6  -5   8       26.88       26.84      3.21 o
   7  -5   8        0.03       -0.79      4.22 o
  -7  -4   8      127.77      127.54      6.80 o
  -6  -4   8        2.43        7.42      5.09 o
  -5  -4   8      160.27      146.23      6.39 o
  -4  -4   8      341.80      318.75      5.04 o
  -3  -4   8      136.11      144.14      3.54 o
  -2  -4   8       15.98       16.08      2.14 o
  -1  -4   8        5.15       10.78      1.80 o
   0  -4   8      486.83      493.78      4.19 o
   1  -4   8      823.91      824.36      7.07 o
   2  -4   8       11.42       12.49      2.20 o
   3  -4   8      337.21      339.20      6.44 o
   4  -4   8      106.71      101.84      4.13 o
   5  -4   8       13.46       14.92      2.92 o
   6  -4   8      160.11      141.50      6.12 o
   7  -4   8        6.01        8.19      4.28 o
  -8  -3   8       20.45       32.89      8.13 o
  -7  -3   8      151.29      148.15      6.83 o
  -6  -3   8       31.55       30.68      3.42 o
  -5  -3   8      395.68      380.89      6.54 o
  -4  -3   8       19.19       16.10      2.76 o
  -3  -3   8     1325.21     1295.69     15.85 o
  -2  -3   8      243.84      250.42      4.11 o
  -1  -3   8       23.82       22.06      1.79 o
   0  -3   8      688.86      689.66      5.61 o
   1  -3   8      401.70      416.86      4.08 o
   2  -3   8      245.28      245.53      5.16 o
   3  -3   8      300.20      279.18      3.35 o
   4  -3   8        0.70        1.37      2.88 o
   5  -3   8      241.03      187.17      8.52 o
   6  -3   8       13.37       18.17      4.16 o
   7  -3   8       11.77       19.75      5.09 o
  -8  -2   8       14.82       11.92      4.46 o
  -7  -2   8      141.54      133.88      6.35 o
  -6  -2   8       54.09       49.14      3.76 o
  -5  -2   8      372.65      365.72      8.80 o
  -4  -2   8      262.61      261.89      3.90 o
  -3  -2   8       54.69       57.98      2.43 o
  -2  -2   8       55.56       52.19      2.70 o
  -1  -2   8        7.44       10.00      1.91 o
   0  -2   8      437.97      474.08      6.08 o
   1  -2   8       63.00       68.54      2.36 o
   2  -2   8        0.18        0.71      1.76 o
   3  -2   8      368.72      358.16      7.66 o
   4  -2   8      215.71      197.42      4.02 o
   5  -2   8      157.91      146.30      6.02 o
   6  -2   8        0.02        0.58      7.04 o
   7  -2   8       35.84       50.29      5.49 o
  -8  -1   8       57.75       46.83      5.45 o
  -7  -1   8        1.04        3.17      3.14 o
  -6  -1   8       40.61       48.48      3.64 o
  -5  -1   8      228.75      218.81      3.89 o
  -4  -1   8      311.41      298.81      5.18 o
  -3  -1   8      513.40      531.49      5.27 o
  -2  -1   8       70.84       62.51      3.13 o
  -1  -1   8      864.79      936.78      6.18 o
   0  -1   8      107.73      124.45      2.78 o
   1  -1   8      696.26      757.79      5.72 o
   2  -1   8        9.70       12.90      2.89 o
   3  -1   8      408.95      387.22      5.60 o
   4  -1   8        9.52       10.96      2.44 o
   5  -1   8        8.48       10.30      3.17 o
   6  -1   8       48.88       51.72      5.50 o
   7  -1   8        7.08        6.05      4.77 o
  -8   0   8       56.53       64.59      4.31 o
  -7   0   8       26.26       25.68      3.28 o
  -6   0   8       12.67       10.04      3.09 o
  -5   0   8       35.60       41.91      2.74 o
  -4   0   8      152.99      161.14      3.99 o
  -3   0   8       33.49       30.55      2.25 o
  -2   0   8      346.94      347.54      5.03 o
  -1   0   8      197.19      223.97      3.41 o
   0   0   8      499.54      457.89      4.53 o
   1   0   8       37.88       33.12      2.78 o
   2   0   8       36.86       39.78      2.61 o
   3   0   8       17.64       11.89      2.87 o
   4   0   8      540.22      508.42      5.15 o
   5   0   8        6.76       11.16      3.18 o
   6   0   8      137.84      137.00      5.02 o
  -8   1   8       15.41       15.93      3.53 o
  -7   1   8       84.92       78.02      4.00 o
  -6   1   8      332.53      332.59      5.88 o
  -5   1   8     4223.37     4178.67     18.51 o
  -4   1   8       61.13       62.73      2.79 o
  -3   1   8       34.80       41.84      3.02 o
  -2   1   8        5.17        3.46      2.45 o
  -1   1   8      155.88      143.72      4.67 o
   0   1   8        8.41        8.47      1.78 o
   1   1   8      186.37      178.04      3.83 o
   2   1   8       42.59       44.27      2.68 o
   3   1   8     1577.80     1584.47     12.86 o
   4   1   8        0.70        2.52      2.91 o
   5   1   8        2.22        2.75      2.73 o
   6   1   8       40.09       45.42      4.07 o
  -8   2   8      155.11      144.42     12.16 o
  -7   2   8        0.03       -0.07      3.00 o
  -6   2   8        0.18        0.52      2.37 o
  -5   2   8       86.92       84.70      4.89 o
  -4   2   8        5.98        7.21      2.86 o
  -3   2   8      204.03      205.18      4.59 o
  -2   2   8       70.24       63.87      3.44 o
  -1   2   8        8.13        8.98      2.64 o
   0   2   8       46.01       34.60      3.09 o
   1   2   8      339.77      334.74      4.42 o
   2   2   8      703.71      663.02      7.20 o
   3   2   8       21.78       24.67      4.35 o
   4   2   8       23.39       27.35      4.52 o
   5   2   8       77.06       93.20      4.85 o
   6   2   8       43.47       47.79      5.49 o
  -8   3   8       75.37       77.82      9.26 o
  -7   3   8        6.79        7.36      3.33 o
  -6   3   8        3.45        1.60      3.70 o
  -5   3   8       39.42       34.60      3.31 o
  -4   3   8       67.40       64.99      3.56 o
  -3   3   8        1.45        4.64      2.74 o
  -2   3   8      302.11      322.64      5.78 o
  -1   3   8      246.91      261.50      7.58 o
   0   3   8       22.10       17.34      4.64 o
   1   3   8        1.15        0.44      3.68 o
   2   3   8       17.26       13.49      3.70 o
   3   3   8       78.24       74.67      5.25 o
   4   3   8       12.43        9.53      4.39 o
   5   3   8        0.66        2.56      3.83 o
  -8   4   8       30.82       36.22      4.89 o
  -7   4   8        4.88        7.96      3.49 o
  -6   4   8        3.03        2.40      2.99 o
  -5   4   8      100.41       93.03      4.11 o
  -4   4   8        0.26        5.21      2.94 o
  -3   4   8       64.60       66.20      3.91 o
  -2   4   8       82.61       83.13      4.46 o
  -1   4   8        0.50        6.84      3.04 o
   0   4   8       17.55       14.71      7.29 o
   1   4   8       33.45       35.57      4.00 o
   2   4   8        3.60        4.55      3.47 o
   3   4   8      151.12      152.38      5.56 o
   4   4   8      111.42      123.48      7.25 o
  -7   5   8       73.47       69.97      5.72 o
  -6   5   8       33.00       39.47      3.69 o
  -5   5   8       80.68       73.49      4.08 o
  -4   5   8       17.41       19.02      3.10 o
  -3   5   8       34.05       34.57      3.37 o
  -2   5   8      194.53      206.08      5.45 o
  -1   5   8        5.00        8.57      4.16 o
   0   5   8        0.01        0.74      4.60 o
   1   5   8      234.40      214.92      6.05 o
   2   5   8      128.49      122.60      5.35 o
   3   5   8       72.18       67.83      5.01 o
  -7   6   8       47.70       32.93      3.88 o
  -6   6   8        2.15        5.53      3.11 o
  -5   6   8        1.77        5.27      3.15 o
  -4   6   8      136.24      137.50      4.85 o
  -3   6   8        2.59        4.19      3.13 o
  -2   6   8      287.57      296.90      6.29 o
  -1   6   8       85.17       85.45      5.64 o
   0   6   8       41.39       47.15      5.56 o
   1   6   8       46.89       52.56      4.47 o
   2   6   8       25.49       25.73      4.01 o
  -6   7   8       10.34       10.26      4.93 o
  -5   7   8        0.40       -0.15      3.09 o
  -4   7   8       32.19       32.56      3.82 o
  -3   7   8      166.71      172.33      5.46 o
  -2   7   8      146.24      151.62      5.43 o
  -1   7   8       14.94       18.86      4.74 o
   0   7   8       79.11       74.08      6.24 o
   1   7   8       20.40       19.41      5.41 o
   1 -10   9       14.96        9.49      4.53 o
  -2  -9   9        0.07       -0.39      3.87 o
  -1  -9   9       24.13       19.25      4.00 o
   0  -9   9       26.64       36.92      5.89 o
   1  -9   9        1.52        6.31      5.18 o
   2  -9   9       68.86       79.40      6.13 o
   3  -9   9       28.27       31.63      5.05 o
   4  -9   9      178.81      181.44      7.91 o
  -4  -8   9        5.10        9.20      4.95 o
  -3  -8   9       30.38       29.97      3.71 o
  -2  -8   9        0.11        3.51      3.35 o
  -1  -8   9      209.56      187.79      5.54 o
   0  -8   9      121.04      110.38      6.60 o
   1  -8   9       20.37       23.97      5.14 o
   2  -8   9      105.07       98.29      6.40 o
   3  -8   9       18.08       20.37      4.92 o
   4  -8   9        0.45        4.17      4.92 o
   5  -8   9      143.66      156.28      7.14 o
  -5  -7   9       11.45       16.14      5.34 o
  -4  -7   9       60.30       66.59      4.44 o
  -3  -7   9        3.06        2.49      3.42 o
  -2  -7   9      228.73      221.62      8.66 o
  -1  -7   9       60.36       56.14      4.20 o
   0  -7   9       38.48       34.31      5.08 o
   1  -7   9       14.38       12.40      3.28 o
   2  -7   9       40.23       40.03      5.98 o
   3  -7   9        5.17        3.56      4.48 o
   4  -7   9       39.49       46.37      5.65 o
   5  -7   9       45.87       58.60      7.16 o
   6  -7   9       71.70       76.84      6.53 o
  -6  -6   9       47.85       50.70      5.58 o
  -5  -6   9      270.72      275.42     12.00 o
  -4  -6   9       12.89       14.07      3.50 o
  -3  -6   9       39.96       36.20      2.89 o
  -2  -6   9       31.07       32.97      2.62 o
  -1  -6   9      293.34      299.11      4.93 o
   0  -6   9       28.98       31.50      3.45 o
   1  -6   9       63.02       53.55      5.28 o
   2  -6   9        0.23        1.22      4.94 o
   3  -6   9       54.72       56.68      5.37 o
   4  -6   9       24.20       22.15      4.90 o
   5  -6   9      187.16      203.19      7.27 o
   6  -6   9        0.01        3.60      4.23 o
  -6  -5   9      813.61      828.75     13.19 o
  -5  -5   9        0.08        5.96      3.50 o
  -4  -5   9        9.04       11.00      2.81 o
  -3  -5   9        0.15        1.56      2.41 o
  -2  -5   9       21.92       20.34      2.39 o
  -1  -5   9       25.95       29.22      2.22 o
   0  -5   9     1360.17     1370.52      7.08 o
   1  -5   9     1706.59     1735.93     10.94 o
   2  -5   9     3607.63     3557.84     17.71 o
   3  -5   9        1.65        2.65      2.30 o
   4  -5   9        0.04        0.52      2.97 o
   5  -5   9       22.22       25.53      3.20 o
   6  -5   9        6.63       12.08      6.85 o
  -7  -4   9       57.45       61.17      5.82 o
  -6  -4   9      103.28      107.81      6.31 o
  -5  -4   9        0.64        1.74      2.99 o
  -4  -4   9       80.26       79.89      3.72 o
  -3  -4   9        0.30        2.71      2.61 o
  -2  -4   9       24.38       30.02      2.77 o
  -1  -4   9       20.52       24.67      2.09 o
   0  -4   9      421.83      426.52      4.17 o
   1  -4   9        0.19        2.91      1.67 o
   2  -4   9      455.16      429.72      5.44 o
   3  -4   9       10.69        9.42      2.63 o
   4  -4   9      395.06      365.48     14.74 o
   5  -4   9       34.99       27.37      3.18 o
   6  -4   9        2.32        5.81      4.24 o
  -7  -3   9       32.34       32.63      4.99 o
  -6  -3   9      102.92      106.97      4.79 o
  -5  -3   9        3.60        5.75      3.33 o
  -4  -3   9      175.72      152.04      6.32 o
  -3  -3   9      198.25      188.58      3.64 o
  -2  -3   9       71.84       70.76      2.71 o
  -1  -3   9       75.04       76.87      2.45 o
   0  -3   9      476.37      487.72      5.74 o
   1  -3   9      156.27      144.61      3.22 o
   2  -3   9      156.30      148.96      3.06 o
   3  -3   9       17.83       15.87      2.78 o
   4  -3   9       52.00       53.20      3.25 o
   5  -3   9      111.85      100.78      4.35 o
   6  -3   9        6.27        9.19      4.30 o
  -8  -2   9        3.82        4.17      4.75 o
  -7  -2   9        5.47       11.34      3.68 o
  -6  -2   9      271.10      251.82     15.27 o
  -5  -2   9        6.72        7.70      2.82 o
  -4  -2   9      307.44      307.49      7.63 o
  -3  -2   9       61.73       61.51      3.39 o
  -2  -2   9       89.48       99.20      3.58 o
  -1  -2   9       32.13       30.12      2.07 o
   0  -2   9      147.76      142.30      3.09 o
   1  -2   9      306.17      271.86      4.48 o
   2  -2   9      628.44      626.74      6.92 o
   3  -2   9       13.67       17.15      3.23 o
   4  -2   9       76.71       78.66      3.84 o
   5  -2   9        6.64        4.07      4.35 o
   6  -2   9        2.06       -0.42      4.62 o
  -8  -1   9       97.75       95.51      4.95 o
  -7  -1   9        4.16        5.60      3.59 o
  -6  -1   9      117.33       99.82      7.66 o
  -5  -1   9        9.73        9.98      2.37 o
  -4  -1   9      602.59      591.38      6.47 o
  -3  -1   9      367.52      348.44      5.46 o
  -2  -1   9      260.78      269.37      6.87 o
  -1  -1   9       23.65       27.82      2.28 o
   0  -1   9      461.16      483.84      4.95 o
   1  -1   9       43.10       43.75      2.53 o
   2  -1   9      225.61      213.32      5.81 o
   3  -1   9       32.78       31.56      2.87 o
   4  -1   9      305.07      301.75      4.40 o
   5  -1   9       12.55        9.36      4.51 o
   6  -1   9       19.76       17.02      5.04 o
  -8   0   9        6.49        6.14      3.68 o
  -7   0   9        2.06        4.99      3.05 o
  -6   0   9      103.65      102.82      7.33 o
  -5   0   9       27.92       30.91      2.88 o
  -4   0   9      243.47      239.83      5.15 o
  -3   0   9      887.42      875.62      8.21 o
  -2   0   9        0.61        1.38      2.56 o
  -1   0   9       32.11       31.96      2.27 o
   0   0   9        2.23        4.72      2.07 o
   1   0   9       29.26       29.33      2.99 o
   2   0   9      302.52      287.68      5.38 o
   3   0   9      140.62      137.50      3.87 o
   4   0   9       71.00       71.50      3.85 o
   5   0   9      160.80      172.02      5.21 o
   6   0   9      111.13      126.13      6.38 o
  -8   1   9        8.89        6.76      3.62 o
  -7   1   9      151.30      130.80      6.86 o
  -6   1   9       22.68       25.36      2.76 o
  -5   1   9      379.03      387.44      9.68 o
  -4   1   9       15.91       19.01      3.01 o
  -3   1   9      626.58      618.92      9.42 o
  -2   1   9       29.33       28.80      3.02 o
  -1   1   9       34.18       38.73      3.21 o
   0   1   9        0.24        3.25      1.94 o
   1   1   9      802.02      798.44      7.19 o
   2   1   9        3.35        5.37      2.45 o
   3   1   9       30.00       31.51      2.99 o
   4   1   9        8.00        4.68      4.06 o
   5   1   9       19.03       17.20      3.73 o
  -8   2   9        5.62        7.91      6.29 o
  -7   2   9        0.30        0.43      2.76 o
  -6   2   9       37.00       41.53      3.65 o
  -5   2   9        1.17        1.67      2.72 o
  -4   2   9      391.23      361.93     17.53 o
  -3   2   9       77.10       71.87      3.76 o
  -2   2   9       18.56       15.69      3.23 o
  -1   2   9      144.16      141.11      4.40 o
   0   2   9       16.27       11.77      4.33 o
   1   2   9      201.16      191.78     19.14 o
   2   2   9      456.12      465.55      7.42 o
   3   2   9       16.31       19.30      3.66 o
   4   2   9       50.88       49.75     10.06 o
   5   2   9       14.39       13.27      4.01 o
  -8   3   9       39.24       46.89      8.68 o
  -7   3   9        0.04        0.59      3.15 o
  -6   3   9       22.10       27.25      3.29 o
  -5   3   9       62.08       67.05      3.82 o
  -4   3   9      184.28      181.89      4.93 o
  -3   3   9      278.37      276.27      7.23 o
  -2   3   9      118.70      128.59      5.79 o
  -1   3   9       44.61       38.92      3.75 o
   0   3   9      276.01      258.16      9.33 o
   1   3   9        6.36        7.28      4.78 o
   2   3   9      166.42      171.53      5.65 o
   3   3   9      132.92      123.24      5.28 o
   4   3   9       33.60       37.65      4.47 o
  -7   4   9       16.97       20.90      3.90 o
  -6   4   9        1.53        6.21      3.15 o
  -5   4   9        1.04        0.40      2.77 o
  -4   4   9      340.66      348.41      6.51 o
  -3   4   9      187.50      187.97      5.22 o
  -2   4   9        2.19        1.97      2.94 o
  -1   4   9      107.27      109.27      4.74 o
   0   4   9       25.50       20.97      4.66 o
   1   4   9       24.56       20.22      7.02 o
   2   4   9       13.69       15.34      3.91 o
   3   4   9      135.38      124.23      5.53 o
   4   4   9       44.26       50.33      4.75 o
  -7   5   9        0.03       -0.40      4.11 o
  -6   5   9        6.97       12.44      3.58 o
  -5   5   9        0.64        1.64      2.87 o
  -4   5   9        0.01        3.27      3.30 o
  -3   5   9        7.55       12.06      3.11 o
  -2   5   9       10.00       11.12      3.16 o
  -1   5   9      118.07      127.38      4.94 o
   0   5   9      198.53      175.73     12.85 o
   1   5   9        3.06        2.36      5.03 o
   2   5   9        1.77        7.67      4.05 o
   3   5   9       90.89       98.41      5.66 o
  -6   6   9       95.71       97.91      4.58 o
  -5   6   9       88.22       84.56      4.76 o
  -4   6   9       59.30       62.34      4.20 o
  -3   6   9        0.41        1.15      3.31 o
  -2   6   9       38.12       40.13      3.96 o
  -1   6   9       87.04       88.83      4.52 o
   0   6   9       36.05       27.87      5.24 o
   1   6   9       42.97       33.55      6.07 o
  -4   7   9        1.67        3.79      3.20 o
  -3   7   9       91.98      100.28      4.95 o
  -2   7   9       13.23       18.92      3.82 o
  -1   7   9      107.09      109.92      6.05 o
  -2  -9  10       47.46       41.34      5.54 o
  -1  -9  10       26.45       30.80     12.92 o
   0  -9  10      111.84      114.14      6.96 o
   1  -9  10        0.14        3.61      5.39 o
   2  -9  10        4.91       15.48      7.25 o
   3  -9  10        2.55        4.02      5.42 o
  -3  -8  10       60.02       55.89      5.27 o
  -2  -8  10       25.87       17.11      4.08 o
  -1  -8  10        3.92        8.62      3.77 o
   0  -8  10      110.23      107.70      5.06 o
   1  -8  10      105.98      102.62      6.43 o
   2  -8  10        0.23        6.13      4.54 o
   3  -8  10       40.06       38.84      5.21 o
   4  -8  10        0.49        4.02      4.85 o
  -4  -7  10        4.59        6.03      3.51 o
  -3  -7  10       23.29       27.64      4.03 o
  -2  -7  10       99.63       99.35      4.34 o
  -1  -7  10       93.96       88.79      5.50 o
   0  -7  10        7.74        7.25      3.36 o
   1  -7  10       32.60       28.54      4.04 o
   2  -7  10        9.19       12.90      4.82 o
   3  -7  10      372.07      370.51      9.45 o
   4  -7  10        0.43        7.88      5.01 o
   5  -7  10        7.14        5.08      4.63 o
  -5  -6  10       99.45       98.96      6.23 o
  -4  -6  10       41.24       35.77      3.98 o
  -3  -6  10       17.26       23.38      2.71 o
  -2  -6  10      154.65      152.68      5.05 o
  -1  -6  10      107.78       99.13      3.94 o
   0  -6  10       83.07       88.05      6.21 o
   1  -6  10      194.30      209.44      7.52 o
   2  -6  10       18.29       17.22      5.43 o
   3  -6  10      107.43      103.78      6.31 o
   4  -6  10      156.34      176.15      7.03 o
   5  -6  10        5.15       10.09      4.86 o
  -6  -5  10       17.27       24.66      5.27 o
  -5  -5  10        0.06        2.77      2.70 o
  -4  -5  10       11.32       13.37      2.91 o
  -3  -5  10       75.14       65.46      3.20 o
  -2  -5  10      182.75      174.76      3.89 o
  -1  -5  10       29.92       29.53      2.29 o
   0  -5  10     1130.95     1127.84      8.29 o
   1  -5  10      206.28      217.74      4.89 o
   2  -5  10      217.50      233.24      5.08 o
   3  -5  10        0.09        2.40      3.08 o
   4  -5  10        6.37        8.23      3.15 o
   5  -5  10       25.04       38.06      4.17 o
   6  -5  10      106.94      127.72      7.08 o
  -7  -4  10       58.71       64.12      8.30 o
  -6  -4  10        0.05        2.92      3.27 o
  -5  -4  10       39.15       38.33      4.33 o
  -4  -4  10       24.52       26.77      3.22 o
  -3  -4  10       55.24       51.32      3.37 o
  -2  -4  10       65.95       64.39      3.30 o
  -1  -4  10        5.80        8.98      2.12 o
   0  -4  10      193.01      199.18      3.69 o
   1  -4  10      127.97      134.11      4.39 o
   2  -4  10      242.27      222.36      4.27 o
   3  -4  10       82.86       79.23      3.36 o
   4  -4  10        1.83        2.86      2.70 o
   5  -4  10       32.76       36.50      3.83 o
   6  -4  10       53.25       47.76      4.76 o
  -7  -3  10       27.98       37.72      4.38 o
  -6  -3  10       90.32       93.01      4.74 o
  -5  -3  10       77.35       73.77      4.17 o
  -4  -3  10        5.92        7.97      2.85 o
  -3  -3  10       47.26       49.51      3.17 o
  -2  -3  10       65.86       62.29      2.80 o
  -1  -3  10       73.14       70.15      2.60 o
   0  -3  10      161.00      168.01      2.98 o
   1  -3  10      373.45      378.42      6.51 o
   2  -3  10        0.49        6.60      4.43 o
   3  -3  10      227.24      224.95      4.65 o
   4  -3  10       29.16       27.88      3.37 o
   5  -3  10        0.00        3.99      4.39 o
   6  -3  10       49.44       55.79      9.24 o
  -7  -2  10       88.57       75.24      4.48 o
  -6  -2  10        6.90        4.80      3.49 o
  -5  -2  10      487.38      465.24      9.08 o
  -4  -2  10      180.87      174.78      3.92 o
  -3  -2  10       66.38       62.75      2.87 o
  -2  -2  10      130.01      118.11      4.34 o
  -1  -2  10       65.24       66.14      2.88 o
   0  -2  10       37.52       37.75      2.45 o
   1  -2  10      291.44      298.73      4.72 o
   2  -2  10       64.16       59.30      2.86 o
   3  -2  10      724.48      679.11      8.00 o
   4  -2  10       84.56       77.67      3.55 o
   5  -2  10        0.76        3.44      4.43 o
   6  -2  10        6.56        8.31      4.98 o
  -8  -1  10        6.71        7.53      3.69 o
  -7  -1  10       20.43       20.71      3.40 o
  -6  -1  10        2.96        6.10      3.11 o
  -5  -1  10      392.38      394.31     14.58 o
  -4  -1  10       45.69       46.91      3.29 o
  -3  -1  10       17.10       18.99      2.31 o
  -2  -1  10      728.20      750.40      8.92 o
  -1  -1  10      422.16      420.91      5.07 o
   0  -1  10        5.43        7.45      2.25 o
   1  -1  10       92.27       88.84      3.10 o
   2  -1  10       56.86       60.04      3.50 o
   3  -1  10      101.05      100.22      4.39 o
   4  -1  10       15.92       20.52      3.63 o
   5  -1  10        3.42        7.85      4.43 o
   6  -1  10      205.10      224.45      9.00 o
  -8   0  10        9.07        9.70      3.72 o
  -7   0  10       61.20       65.43      4.71 o
  -6   0  10        8.37       10.45      3.19 o
  -5   0  10      552.18      549.09      8.67 o
  -4   0  10        9.56       13.12      2.46 o
  -3   0  10      450.78      445.87      9.39 o
  -2   0  10       47.87       52.92      3.38 o
  -1   0  10       91.20       94.59      3.73 o
   0   0  10       16.41       17.22      2.34 o
   1   0  10      354.34      343.12      6.47 o
   2   0  10       29.22       27.51      3.43 o
   3   0  10       42.46       40.57      3.82 o
   4   0  10        6.55        5.47      2.77 o
   5   0  10        1.72        3.51      6.17 o
  -8   1  10       50.95       44.87      4.39 o
  -7   1  10       20.51       21.02      3.65 o
  -6   1  10       67.13       64.83      3.30 o
  -5   1  10      316.24      310.21     11.36 o
  -4   1  10      108.08      121.37      5.31 o
  -3   1  10       53.08       49.97      3.61 o
  -2   1  10      206.54      201.55      5.04 o
  -1   1  10      189.96      181.33      5.57 o
   0   1  10      211.66      210.33      5.09 o
   1   1  10        0.17        2.85      4.99 o
   2   1  10      790.22      783.32     11.80 o
   3   1  10      143.65      135.74      5.67 o
   4   1  10      167.31      167.66      5.60 o
   5   1  10       28.14       32.72      5.30 o
  -8   2  10      102.56       87.69     11.30 o
  -7   2  10      774.98      585.08     70.34 o
  -6   2  10        1.75        2.96      3.32 o
  -5   2  10      102.36       90.40      7.07 o
  -4   2  10       36.64       34.99      3.77 o
  -3   2  10      135.16      130.43      4.68 o
  -2   2  10      436.65      465.03      7.15 o
  -1   2  10       24.85       24.17      3.40 o
   0   2  10      123.07      119.11      5.36 o
   1   2  10      495.66      511.18      9.76 o
   2   2  10       92.37      102.81      9.00 o
   3   2  10       32.20       35.41      4.43 o
   4   2  10       85.81       94.07      5.75 o
  -7   3  10        3.73        7.37      4.43 o
  -6   3  10        6.08        8.23      3.12 o
  -5   3  10       80.74       81.89      4.16 o
  -4   3  10        9.62       10.85      3.34 o
  -3   3  10      122.56      118.29      4.51 o
  -2   3  10       61.97       57.56      3.93 o
  -1   3  10       45.38       44.60      3.77 o
   0   3  10      110.78       97.06      4.79 o
   1   3  10        8.30       10.58      4.91 o
   2   3  10       42.00       45.46      5.70 o
   3   3  10       28.92       32.72      4.51 o
   4   3  10        3.22        5.59      4.44 o
  -7   4  10        4.57        7.92      3.79 o
  -6   4  10        9.40        7.84      3.36 o
  -5   4  10        8.53        7.93      3.02 o
  -4   4  10      195.51      205.27      5.76 o
  -3   4  10       41.13       42.19      3.81 o
  -2   4  10      148.50      142.97      6.16 o
  -1   4  10        9.11        8.08      3.27 o
   0   4  10       12.63        6.08      4.12 o
   1   4  10       14.68       13.97      4.72 o
   2   4  10        2.76        1.06      4.26 o
   3   4  10        5.61        6.84      3.94 o
  -6   5  10        0.32        1.94      3.34 o
  -5   5  10        1.09        2.35      3.12 o
  -4   5  10        1.09        4.51      3.11 o
  -3   5  10       52.30       53.40      4.07 o
  -2   5  10       70.00       67.00      7.83 o
  -1   5  10        0.59        6.36      3.84 o
   0   5  10        1.32        4.27      4.86 o
   1   5  10       77.47       88.54      6.79 o
   2   5  10       76.97       71.32      6.96 o
  -5   6  10        1.16        3.04      3.29 o
  -4   6  10        2.90        4.43      3.41 o
  -3   6  10        3.03        5.12      3.22 o
  -2   6  10       10.54       14.99      4.04 o
  -1   6  10       50.43       50.34      4.28 o
   0   6  10       95.11       97.77     10.64 o
   0  -9  11       35.31       41.24      5.91 o
   1  -9  11        0.02        3.89      5.33 o
   2  -9  11       12.92       23.09      9.11 o
  -3  -8  11        0.29        0.94      4.68 o
  -2  -8  11       62.61       59.78      5.41 o
  -1  -8  11      189.14      170.40      5.85 o
   0  -8  11      154.79      151.09      5.50 o
   1  -8  11       29.07       34.57      5.79 o
   2  -8  11       58.24       59.74      5.90 o
   3  -8  11       36.54       49.12      6.14 o
  -4  -7  11        6.16       10.35      4.05 o
  -3  -7  11       50.74       53.31      4.05 o
  -2  -7  11        1.40        2.33      4.06 o
  -1  -7  11        0.68        3.53      3.62 o
   0  -7  11      130.25      141.15      5.37 o
   1  -7  11       61.75       58.51      5.04 o
   2  -7  11       76.52       68.02      5.78 o
   3  -7  11      222.07      233.30      8.27 o
   4  -7  11        2.85        8.50      5.07 o
  -5  -6  11        7.70       13.66      4.00 o
  -4  -6  11      137.60      142.47      5.47 o
  -3  -6  11        0.21        2.78      3.33 o
  -2  -6  11        2.53        6.73      3.24 o
  -1  -6  11       39.10       43.33      4.08 o
   0  -6  11       34.71       33.27      3.69 o
   1  -6  11       73.52       73.07      5.87 o
   2  -6  11      101.56       93.45      6.05 o
   3  -6  11       12.79       14.27      5.15 o
   4  -6  11       78.77       82.85      6.46 o
   5  -6  11        5.13        9.54      5.27 o
  -6  -5  11      211.85      212.42     18.39 o
  -5  -5  11        4.30        8.07      2.90 o
  -4  -5  11        6.01        5.62      2.82 o
  -3  -5  11        1.64        5.64      2.56 o
  -2  -5  11      155.86      160.54      4.89 o
  -1  -5  11      405.56      394.68     10.44 o
   0  -5  11        4.12        7.47      2.48 o
   1  -5  11       43.57       41.35      4.31 o
   2  -5  11      152.31      147.00      7.15 o
   3  -5  11      240.23      263.00     16.92 o
   4  -5  11       11.19        6.97      4.73 o
   5  -5  11       26.08       30.52      4.92 o
  -6  -4  11       45.20       48.08      4.15 o
  -5  -4  11       21.35       18.22      3.42 o
  -4  -4  11       13.89       19.06      3.43 o
  -3  -4  11       13.17        9.61      2.98 o
  -2  -4  11       80.09       70.74      4.12 o
  -1  -4  11      519.68      538.59      5.88 o
   0  -4  11      863.89      896.51     11.00 o
   1  -4  11       42.87       43.79      3.75 o
   2  -4  11       90.80       90.68      4.04 o
   3  -4  11      271.13      260.40      6.95 o
   4  -4  11      160.37      145.69      8.08 o
   5  -4  11      225.37      205.12      7.79 o
  -7  -3  11       34.50       33.66      4.42 o
  -6  -3  11       56.71       59.47      4.55 o
  -5  -3  11       46.87       41.08      3.80 o
  -4  -3  11      150.29      141.92      4.51 o
  -3  -3  11      108.56      103.82      3.50 o
  -2  -3  11       29.62       23.14      2.57 o
  -1  -3  11       35.85       39.15      2.82 o
   0  -3  11      458.99      442.11      5.61 o
   1  -3  11       41.10       41.05      3.32 o
   2  -3  11      300.21      271.46      8.43 o
   3  -3  11       55.09       41.26      3.32 o
   4  -3  11       80.80       73.91      3.80 o
   5  -3  11        3.81       10.49      3.83 o
  -7  -2  11       48.49       55.90      4.80 o
  -6  -2  11        1.69        0.96      2.87 o
  -5  -2  11      110.67      109.54      4.73 o
  -4  -2  11       30.85       35.59      2.70 o
  -3  -2  11       84.98       91.67      5.85 o
  -2  -2  11      162.02      165.71      4.12 o
  -1  -2  11       58.47       53.47      2.87 o
   0  -2  11       25.35       23.81      2.46 o
   1  -2  11      146.73      145.38      3.68 o
   2  -2  11      282.79      267.30      4.55 o
   3  -2  11      243.22      236.86      5.68 o
   4  -2  11        2.01        9.03      2.98 o
   5  -2  11       31.42       47.30      4.48 o
  -7  -1  11       22.36       20.75      3.72 o
  -6  -1  11       28.74       25.63      3.38 o
  -5  -1  11        0.00        0.81      3.10 o
  -4  -1  11       99.62      103.97      3.73 o
  -3  -1  11        4.79        4.10      2.65 o
  -2  -1  11      174.67      169.98      4.62 o
  -1  -1  11        2.24        3.19      2.37 o
   0  -1  11      155.55      157.98      3.71 o
   1  -1  11      149.31      137.74      3.71 o
   2  -1  11       74.10       73.84      3.30 o
   3  -1  11       35.10       32.55      3.84 o
   4  -1  11      197.73      203.99      5.88 o
   5  -1  11       16.28       15.32      4.82 o
  -7   0  11        8.57       13.09      3.81 o
  -6   0  11       66.83       64.13      3.98 o
  -5   0  11        5.08        7.65      2.64 o
  -4   0  11      129.66      125.09      4.47 o
  -3   0  11      168.55      163.36      4.92 o
  -2   0  11      288.64      291.88      8.31 o
  -1   0  11      203.33      200.38      4.89 o
   0   0  11      237.04      227.09      5.29 o
   1   0  11        1.48        0.81      2.87 o
   2   0  11      279.06      265.60      7.87 o
   3   0  11        1.32        0.10      4.64 o
   4   0  11       63.92       70.75      6.11 o
   5   0  11        2.15        9.86      5.47 o
  -7   1  11      239.87      206.52      6.13 o
  -6   1  11      325.55      300.50      8.48 o
  -5   1  11       34.21       32.96      3.78 o
  -4   1  11      106.36      107.84      4.39 o
  -3   1  11       26.31       24.04      3.32 o
  -2   1  11       53.22       55.54      3.68 o
  -1   1  11        9.53       12.89      3.34 o
   0   1  11      495.08      505.43     10.35 o
   1   1  11       82.07       78.06      5.22 o
   2   1  11      289.44      296.86      8.46 o
   3   1  11        5.97       10.86      5.23 o
   4   1  11        1.08        3.22      4.80 o
  -7   2  11      270.48      254.17     17.82 o
  -6   2  11       93.49       81.76      5.35 o
  -5   2  11       65.79       82.79      6.82 o
  -4   2  11      220.68      227.56      7.16 o
  -3   2  11       54.92       55.10      3.90 o
  -2   2  11       13.01       15.31      3.79 o
  -1   2  11      442.40      458.61     13.22 o
   0   2  11      192.08      188.68      5.35 o
   1   2  11      443.85      433.43      9.98 o
   2   2  11        4.36        4.98      5.24 o
   3   2  11        6.07        8.32      4.50 o
   4   2  11      102.89       96.55      5.59 o
  -7   3  11        5.16        1.06      3.98 o
  -6   3  11       28.42       27.77      3.76 o
  -5   3  11       22.81       34.12      3.64 o
  -4   3  11       51.35       51.61      3.86 o
  -3   3  11      185.93      203.48      5.58 o
  -2   3  11       15.81       20.71      3.57 o
  -1   3  11       31.45       37.36      3.80 o
   0   3  11       73.83       83.19      5.79 o
   1   3  11       18.50       19.33      5.42 o
   2   3  11        8.48        6.88      5.32 o
   3   3  11       15.04       14.07      5.37 o
  -6   4  11       53.02       62.72      4.32 o
  -5   4  11       88.43       88.62      4.69 o
  -4   4  11      121.41      122.75      4.95 o
  -3   4  11        2.32        6.16      3.58 o
  -2   4  11        0.51        2.67      3.14 o
  -1   4  11       24.11       25.49      3.83 o
   0   4  11       16.80       15.33      3.78 o
   1   4  11        1.55        1.20      5.11 o
   2   4  11       68.90       72.54      6.65 o
  -5   5  11      102.32      114.51      5.88 o
  -4   5  11       24.04       23.41      3.74 o
  -3   5  11       64.20       62.94      4.45 o
  -2   5  11       15.35       18.69      4.01 o
  -1   5  11       54.30       60.26      4.28 o
   0   5  11       36.57       41.38      4.28 o
  -3   6  11      161.83      176.55      6.12 o
  -2   6  11       11.43       10.44      4.30 o
  -2  -8  12      270.35      263.41      8.38 o
  -1  -8  12        0.21       -0.64      4.10 o
   0  -8  12       65.28       50.46      9.50 o
   1  -8  12       16.84       19.19      5.95 o
   2  -8  12       48.50       60.41      9.84 o
  -3  -7  12        0.04        0.05      4.87 o
  -2  -7  12       61.14       61.83      6.18 o
  -1  -7  12       11.52       12.28      4.20 o
   0  -7  12      111.24      110.39      5.31 o
   1  -7  12       20.04       24.59      5.56 o
   2  -7  12       26.28       33.56      6.27 o
   3  -7  12       11.50       13.24      4.94 o
  -4  -6  12        3.27        6.71      3.55 o
  -3  -6  12        9.02        8.36      3.32 o
  -2  -6  12        4.10        5.64      4.05 o
  -1  -6  12        9.42        8.57      3.70 o
   0  -6  12        5.84        7.09      3.64 o
   1  -6  12      381.48      398.34      9.90 o
   2  -6  12       15.39       23.80      5.62 o
   3  -6  12       33.42       32.31      5.47 o
   4  -6  12       78.61       84.39      6.24 o
  -5  -5  12       33.74       36.52      3.44 o
  -4  -5  12        0.48        3.61      3.03 o
  -3  -5  12       92.58       89.57      3.74 o
  -2  -5  12       32.38       38.95      2.92 o
  -1  -5  12        6.75        6.57      2.79 o
   0  -5  12      961.90     1000.91     10.02 o
   1  -5  12      678.39      690.96     14.86 o
   2  -5  12       10.60       16.81      5.22 o
   3  -5  12       26.95       22.86      5.51 o
   4  -5  12       28.68       26.01      5.47 o
  -6  -4  12       26.34       30.94      4.33 o
  -5  -4  12       42.39       47.15      3.88 o
  -4  -4  12        3.67        3.40      2.97 o
  -3  -4  12        4.19        2.73      2.83 o
  -2  -4  12       92.45      102.79      4.33 o
  -1  -4  12       58.24       63.95      2.97 o
   0  -4  12      275.45      277.80      6.74 o
   1  -4  12       58.65       76.87      4.22 o
   2  -4  12       41.92       49.19      3.94 o
   3  -4  12       79.78       69.43      3.66 o
   4  -4  12       54.44       65.80      3.88 o
   5  -4  12        0.29        0.97      8.82 o
  -6  -3  12        8.01        6.80      3.47 o
  -5  -3  12       20.88       22.55      3.55 o
  -4  -3  12      105.64       99.50      4.48 o
  -3  -3  12        0.05       -0.52      2.52 o
  -2  -3  12       75.94       70.32      3.28 o
  -1  -3  12       20.02       18.00      2.70 o
   0  -3  12        6.10        5.34      1.93 o
   1  -3  12       23.78       32.06      3.79 o
   2  -3  12        0.45        1.52      3.53 o
   3  -3  12       22.81       23.09      3.34 o
   4  -3  12      218.44      195.80      5.03 o
   5  -3  12        2.44        3.33      3.92 o
  -6  -2  12       25.15       29.41      3.68 o
  -5  -2  12      175.98      170.73      6.99 o
  -4  -2  12       29.41       30.61      2.86 o
  -3  -2  12        2.77        4.48      2.49 o
  -2  -2  12       53.32       54.86      2.91 o
  -1  -2  12       16.89       14.11      2.44 o
   0  -2  12        7.67        7.36      2.43 o
   1  -2  12      161.12      163.78      3.88 o
   2  -2  12       15.23       13.95      3.81 o
   3  -2  12       22.82       25.79      3.87 o
   4  -2  12       30.83       38.89      4.18 o
  -7  -1  12        7.93        7.09      3.29 o
  -6  -1  12        7.03        6.43      4.32 o
  -5  -1  12       24.82       23.29      3.61 o
  -4  -1  12       78.34       68.92      3.82 o
  -3  -1  12        2.44        4.87      2.40 o
  -2  -1  12      338.34      343.72      9.81 o
  -1  -1  12      122.78      126.26      3.53 o
   0  -1  12        1.24        3.07      2.32 o
   1  -1  12      207.28      201.14      5.24 o
   2  -1  12        0.32        1.72      3.04 o
   3  -1  12       75.49       62.34      5.68 o
   4  -1  12       24.73       26.80      4.85 o
  -7   0  12       46.90       46.31      4.54 o
  -6   0  12        0.50        1.85      3.54 o
  -5   0  12        3.39        6.02      3.29 o
  -4   0  12      379.16      386.20      6.87 o
  -3   0  12       33.17       43.05      5.13 o
  -2   0  12       68.70       66.66      3.96 o
  -1   0  12       42.46       44.88      3.54 o
   0   0  12       67.52       63.64      4.67 o
   1   0  12      211.90      205.63      5.56 o
   2   0  12        5.53        5.64      3.25 o
   3   0  12        9.22        8.45      4.76 o
   4   0  12      294.76      318.09     20.14 o
  -7   1  12       99.50       83.23     19.05 o
  -6   1  12       52.06       41.80      5.12 o
  -5   1  12       46.24       48.62      3.49 o
  -4   1  12        3.71        6.70      3.16 o
  -3   1  12       12.29       12.07      3.38 o
  -2   1  12      102.29      101.37      4.55 o
  -1   1  12       46.64       49.86      3.82 o
   0   1  12      151.37      155.08      4.98 o
   1   1  12       12.42       12.04      3.49 o
   2   1  12        8.35       14.94      6.93 o
   3   1  12        0.10        1.57      5.15 o
  -6   2  12       19.19       14.87      3.88 o
  -5   2  12       35.69       34.70      3.66 o
  -4   2  12        2.94        3.97      3.48 o
  -3   2  12      151.53      153.80      6.14 o
  -2   2  12        0.02        0.61      3.10 o
  -1   2  12      149.87      156.13      5.41 o
   0   2  12      547.36      552.42      8.54 o
   1   2  12       55.38       53.53      4.30 o
   2   2  12        0.35        3.89      5.33 o
   3   2  12       23.23       26.03      5.84 o
  -6   3  12       22.46       22.25      3.82 o
  -5   3  12       72.56       76.38      4.68 o
  -4   3  12       47.93       56.08      3.92 o
  -3   3  12       52.51       54.51      4.42 o
  -2   3  12       98.37       95.24      4.54 o
  -1   3  12      137.48      138.54      5.13 o
   0   3  12       99.05      107.16      5.13 o
   1   3  12      225.03      221.43      6.68 o
   2   3  12      110.16      113.04      7.46 o
  -5   4  12       84.79       81.68      4.86 o
  -4   4  12       18.78       27.54      3.74 o
  -3   4  12       17.17       12.22      3.65 o
  -2   4  12        0.49        4.44      3.76 o
  -1   4  12        4.13        6.75      3.34 o
   0   4  12        0.30        2.41      3.31 o
   1   4  12       73.95       79.00     14.03 o
  -3   5  12       11.10       13.01      3.82 o
  -2   5  12        4.66        6.32      3.91 o
  -2  -7  13        2.47        1.18      4.71 o
  -1  -7  13       90.61      105.18      5.35 o
   0  -7  13        9.25        3.66      3.75 o
   1  -7  13       98.88       88.25      6.79 o
   2  -7  13        2.77        5.78      5.83 o
  -4  -6  13       24.98       28.50      4.09 o
  -3  -6  13       10.89       12.07      5.14 o
  -2  -6  13       50.58       50.35      5.40 o
  -1  -6  13      244.97      254.39      6.82 o
   0  -6  13        7.72       11.40      5.04 o
   1  -6  13        2.78        2.21      5.33 o
   2  -6  13        2.75        7.13      5.63 o
   3  -6  13      261.09      273.34     12.56 o
  -4  -5  13       10.90       13.79      3.01 o
  -3  -5  13       36.90       38.94      3.26 o
  -2  -5  13       26.20       26.49      3.86 o
  -1  -5  13      187.78      192.68      4.83 o
   0  -5  13       80.55       81.69     10.39 o
   1  -5  13        1.86        4.68      4.85 o
   2  -5  13       36.07       47.17      6.10 o
   3  -5  13       16.82       25.31      5.25 o
  -5  -4  13        0.80        0.72      3.85 o
  -4  -4  13       73.98       79.72      4.38 o
  -3  -4  13      138.54      126.34      4.66 o
  -2  -4  13       10.68       15.55      2.96 o
  -1  -4  13        1.22       -0.42      3.93 o
   0  -4  13        1.11        2.90      3.23 o
   1  -4  13       22.16       24.71      3.57 o
   2  -4  13       34.02       37.69      4.00 o
   3  -4  13        7.68        7.10      3.58 o
   4  -4  13       18.93       22.34      5.33 o
  -6  -3  13       51.94       58.81      6.99 o
  -5  -3  13       67.05       54.53      4.24 o
  -4  -3  13       25.29       21.66      3.68 o
  -3  -3  13       20.35       23.10      2.87 o
  -2  -3  13      230.95      237.16      5.40 o
  -1  -3  13        8.45        9.81      2.61 o
   0  -3  13      120.38      121.36      4.65 o
   1  -3  13       64.67       60.96      4.25 o
   2  -3  13      306.13      296.77      6.58 o
   3  -3  13       66.03       63.16      5.48 o
   4  -3  13       40.81       35.34      3.72 o
  -6  -2  13      227.63      228.97      8.70 o
  -5  -2  13       13.85       18.30      3.69 o
  -4  -2  13       56.49       67.27      4.05 o
  -3  -2  13        5.25        5.27      3.13 o
  -2  -2  13      225.33      210.22      4.74 o
  -1  -2  13        1.18        0.72      2.63 o
   0  -2  13      100.64       90.92      4.83 o
   1  -2  13       44.29       41.35      3.97 o
   2  -2  13      314.19      316.92      9.86 o
   3  -2  13        8.92       10.99      4.50 o
   4  -2  13        1.81        5.22      5.32 o
  -6  -1  13        9.50       11.52      3.65 o
  -5  -1  13       18.59       19.39      3.60 o
  -4  -1  13      109.07      106.52      5.04 o
  -3  -1  13      171.20      175.28      5.25 o
  -2  -1  13       46.73       49.44      3.82 o
  -1  -1  13        0.36        3.55      2.69 o
   0  -1  13       90.27       87.72      4.15 o
   1  -1  13      146.02      157.18      4.86 o
   2  -1  13       27.70       21.64      4.85 o
   3  -1  13       19.91       23.63      5.25 o
  -6   0  13       19.71       19.19      4.86 o
  -5   0  13       25.92       21.93      4.43 o
  -4   0  13        2.93        2.63      3.27 o
  -3   0  13       15.97       13.13      3.02 o
  -2   0  13        8.84        7.26      3.49 o
  -1   0  13      155.65      154.08      4.87 o
   0   0  13       69.39       72.00      4.35 o
   1   0  13       13.83       20.12      3.59 o
   2   0  13       70.78       68.83      4.27 o
   3   0  13        0.01        2.22      5.39 o
  -6   1  13       21.93       19.81      4.96 o
  -5   1  13       22.00       18.41      3.29 o
  -4   1  13        1.43        3.41      3.35 o
  -3   1  13       85.75       80.49      5.10 o
  -2   1  13       21.47       23.14      3.82 o
  -1   1  13        0.39        1.93      3.65 o
   0   1  13      289.22      288.11      7.22 o
   1   1  13       36.69       32.46      3.79 o
   2   1  13      170.85      170.73      5.76 o
  -6   2  13        2.56        5.41      5.19 o
  -5   2  13        1.74        3.84      3.79 o
  -4   2  13        0.36        0.44      3.19 o
  -3   2  13       66.01       70.64      4.13 o
  -2   2  13       72.56       71.82      4.48 o
  -1   2  13      548.86      568.81     10.33 o
   0   2  13      121.75      117.92      5.90 o
   1   2  13       51.23       46.08      4.37 o
   2   2  13       10.44       12.01      3.90 o
  -5   3  13        0.01        0.08      3.10 o
  -4   3  13        0.66        2.41      3.44 o
  -3   3  13      103.96      110.78      5.14 o
  -2   3  13       82.13       80.07      4.69 o
  -1   3  13       32.99       32.34      4.12 o
   0   3  13       47.27       55.16      4.20 o
  -3   4  13       32.78       35.01      4.47 o
  -2   4  13        1.47        2.39      4.11 o
  -2  -6  14      119.08      142.22      7.33 o
  -1  -6  14       51.02       42.71      5.77 o
   0  -6  14       66.99       75.75      7.14 o
   1  -6  14        0.10        5.36      5.30 o
   2  -6  14       26.52       22.46      5.32 o
  -4  -5  14        0.19        1.62      3.02 o
  -3  -5  14       18.94       25.39      4.77 o
  -2  -5  14       56.87       55.71      4.11 o
  -1  -5  14       75.13       76.31      6.53 o
   0  -5  14       57.76       70.60      6.56 o
   1  -5  14       32.99       42.08      6.30 o
   2  -5  14        9.21       13.29      5.39 o
  -4  -4  14       98.14      104.58      5.08 o
  -3  -4  14       11.16       16.18      3.31 o
  -2  -4  14      818.48      777.49     15.73 o
  -1  -4  14      179.62      183.48      9.41 o
   0  -4  14       11.63       12.31      3.78 o
   1  -4  14       29.98       30.14      4.18 o
   2  -4  14        6.23        7.64      3.88 o
   3  -4  14       12.24       12.52      4.96 o
  -5  -3  14        9.85       11.41      3.52 o
  -4  -3  14       59.28       62.10      4.28 o
  -3  -3  14        8.67        8.10      3.09 o
  -2  -3  14        0.54        1.67      2.97 o
  -1  -3  14      111.33      108.13      4.69 o
   0  -3  14      105.40      115.67      4.91 o
   1  -3  14        5.33        5.87      3.45 o
   2  -3  14       36.90       31.78      5.06 o
   3  -3  14        3.40        4.26      4.04 o
  -5  -2  14        0.05        3.59      3.56 o
  -4  -2  14       20.07       24.40      4.15 o
  -3  -2  14       22.15       28.06      3.46 o
  -2  -2  14        0.31        2.92      2.58 o
  -1  -2  14       36.34       38.39      3.43 o
   0  -2  14       25.71       25.79      4.42 o
   1  -2  14      116.87      113.11      7.76 o
   2  -2  14       80.12       70.83      6.01 o
   3  -2  14       15.80       17.25      5.16 o
  -5  -1  14       54.89       57.72      5.64 o
  -4  -1  14        0.98        4.04      3.63 o
  -3  -1  14        2.37        3.16      2.80 o
  -2  -1  14        0.08        1.17      2.89 o
  -1  -1  14      192.49      202.83      5.43 o
   0  -1  14        2.44        7.28      3.11 o
   1  -1  14       18.20       21.54      4.81 o
   2  -1  14       18.36       10.98      5.10 o
  -5   0  14       39.02       49.31      6.42 o
  -4   0  14      132.97      142.05      7.38 o
  -3   0  14       21.78       24.78      3.90 o
  -2   0  14       19.07       16.84      5.32 o
  -1   0  14      116.99      111.02      5.77 o
   0   0  14        0.90        2.19      3.21 o
   1   0  14      105.30       98.62      5.00 o
   2   0  14        8.87       10.82      5.88 o
  -5   1  14        0.01        0.34      2.92 o
  -4   1  14        7.83       11.65      3.34 o
  -3   1  14        0.74        3.22      3.12 o
  -2   1  14       78.44       81.36      4.66 o
  -1   1  14      119.97      132.57      5.14 o
   0   1  14       17.64       21.49      3.89 o
   1   1  14       21.77       21.56      4.09 o
  -4   2  14       30.45       28.30      3.79 o
  -3   2  14       91.74       96.08      4.95 o
  -2   2  14      186.66      183.65      6.04 o
  -1   2  14       69.63       73.23      4.86 o
   0   2  14       40.59       39.05      4.32 o
  -2  -5  15       89.27       96.04     10.58 o
  -1  -5  15      255.49      279.33      9.53 o
   0  -5  15        2.15        5.40      5.62 o
  -3  -4  15      115.07      105.06      8.24 o
  -2  -4  15      131.25      143.03      8.75 o
  -1  -4  15       35.98       27.82      4.88 o
   0  -4  15        5.18        7.44      4.12 o
   1  -4  15        9.75        8.45      3.86 o
  -4  -3  15       39.47       45.64      9.25 o
  -3  -3  15       61.78       60.40      5.04 o
  -2  -3  15        9.47        7.93      4.05 o
  -1  -3  15       20.46       14.33      4.33 o
   0  -3  15        1.46        0.55      4.21 o
   1  -3  15       13.66       12.29      6.19 o
  -4  -2  15        0.65        1.19      4.16 o
  -3  -2  15       60.78       77.25      6.80 o
  -2  -2  15       14.89       16.64      2.99 o
  -1  -2  15       10.32       11.46      4.18 o
   0  -2  15       51.13       43.89      5.15 o
   1  -2  15        3.57        4.71      6.33 o
  -4  -1  15        7.79        5.45      3.54 o
  -3  -1  15       44.76       48.14      3.69 o
  -2  -1  15       64.23       59.35      4.24 o
  -1  -1  15       65.81       75.31      4.52 o
   0  -1  15      186.82      182.84      7.33 o
   1  -1  15        1.78        3.47      4.78 o
  -4   0  15        2.20        3.56      3.07 o
  -3   0  15       12.80       13.80      3.59 o
  -2   0  15       22.64       19.76      3.74 o
  -1   0  15        0.06        2.46      3.43 o
   0   0  15      184.60      188.12      6.44 o
  -3   1  15       31.86       31.73      3.96 o
  -2   1  15        2.86        7.46      4.03 o
  -1   1  15        8.33       12.40      3.95 o
 
